# Supplementary material for: A new chitinozoan assemblage from the Middle Devonian Los Monos Formation (sub-Andean basin, southern Bolivia) and its biozonal implications for Western Gondwana
Source: PLoS One. 2024 Apr 9;19(4):e0297233. doi: 10.1371/journal.pone.0297233 (PMC11003639; doi:10.1371/journal.pone.0297233)
Supplement: S1 Table — Morphometric dataset of Tacobo X1001 borehole chitinozoans. (XLSX) [file pone.0297233.s001.xlsx]

## Sheet: Tacobo X1101 Morphometrics
N° especimen	Depth	Stub	L	ln	lc	%neck	fracc	D	L:D	dn	da	lc:ln	D:dn	D:da	L:lc	Vesicle chamber	Basal margin	Base	Flanks	Flexure	Shoulder	Neck	Collarette	Vesicle wall	Carina	Mucron	width		length		width		length		width		length		width		length		length	Observations	optic mic.	Order	Family	subFamily	Genera
S21-37-9158	4725 m	S21	161.58	64.41	97.17	0.398626	0.398626	88.71	2:1	42.12	42.4	2:1	2:1	2:1	2:1	conical	blunt	convex	slightly convex	gentle	inconspicuous	cylindrical	straight	smooth - processes	O	O	4.97	4.63	25.49	28.17	1.8	-	32.89	-	1.42	2.3	12.57	18.9	1.44	1.35	11.65	6.95		three rows of processes	-	Prosomatifera	Lagenochitinidae	Ancyrochitininae	Alpenachitina
S21-35-9158	4725 m	S21	168.62	68.79	99.83	0.407959	0.407959	96.66	2:1	49.29	62.17	1:1	2:1	2:1	2:1	conical	blunt	convex	straight	subtle	absent	flared	flared	smooth	O	O	2.47	19.06	27.28	17.56	-	4.95	-	12.53	-	2.57	-	16.78	-	-	-	-	complete specimen	complete specimen	-	Prosomatífera	Lagenochitinidae	Ancyrochitininae	Ancyrochitina
S21-44-9158	4725 m	S21	143.49	-	-	-	-	82.92	2:1	37.27	-	-	2:1	-	-	conical	sharp	convex	straight	inconspicuous	absent	-	-	smooth	O	O	8.48	10.32	19.84	31.55	-	-	-	-	-	-	-	-	-	-	-	-	fractured neck	fractured neck	-	Prosomatífera	Lagenochitinidae	Ancyrochitininae	Ancyrochitina
S21-36-9158	4725 m	S21	158.59	69.46	89.13	0.437985	0.437985	90.89	2:1	49.11	42.05	1:1	2:1	2:1	2:1	ovoid	inconspicuous	convex	convex	marked	weak	cylindrical	straight	dense simple spines	O	O	0.47	1.17	7.35	5.45	0.69	1.22	7.34	7.04	1.2	1	3.75	3.8	-	-	-	-	complete specimen/fractured spines	complete specimen/fractured spines	-	Prosomatifera	Lagenochitinidae	Angochitininae	Angochitina
S21-40-9158	4725 m	S21	187.79	88.45	99.34	0.471005	0.471005	98.37	2:1	46.66	58.05	1:1	2:1	2:1	2:1	ovoid	inconspicuous	hemispherical	convex	marked	inconspicuous	cylindrical	straight	dense simple hairs or spines	O	O	0.56	0.96	9.52	5.16	0.96	0.84	9.28	7.33	0.95	0.76	5.77	6.8	-	0.45	-	0.66	complete specimen	complete specimen		Prosomatífera	Lagenochitinidae	Angochitininae	Angochitina
S8-03-9158	4725 m	S8	111.3	67.11	44.19	0.602965	0.602965	89.39	1:1	34.88	46.57	1:1	3:1	2:1	3:1	conical	blunt	flat	slightly concave	gentle	absent	flared	flared	simple spines	O	O	1.08	0.4	2.7	9.52	0.68	0.68	2.4	1.97	0.5	1.03	2.01	5.81	-	-	-	-	complete specimen	complete specimen	-	Prosomatifera	Lagenochitinidae	Angochitininae	Fungochitina
S8-04-9158	4725 m	S8	131.98	65.05	66.93	0.492878	0.492878	80.76	2:1	29.68	42.18	1:1	3:1	2:1	2:1	conical	blunt	convex	slightly concave	gentle	absent	flared	flared	simple spines less than 2µ	O	O	0.87	-	1.07	-	0.59	-	0.53	-	0.64	-	1.33	-	-	-	-	-	broken simple hairs or spines	broken simple hairs or spines	-	Prosomatífera	Lagenochitinidae	Angochitininae	Fungochitina
S21-47-9158	4725 m	S21	128.59	72.67	55.92	0.565129	0.565129	76.87	2:1	32.99	42.23	1:1	2:1	2:1	2:1	lenticular	blunt	weakly concave	weakly convex	marked	absent	cylindrical	flared	simple and birooted hairs or spines	O	O	0.77	0.9	11.18	9.43	0.77	0.91	5.73	5.66	0.61	0.77	2.82	2.56	-	-	-	-	complete specimen	complete specimen	-	Prosomatífera	Lagenochitinidae	Angochitininae	Fungochitina
S21-28-9158	4725 m	S21	180.07	74.07	106	0.41134	0.41134	82.75	2:1	48.1	52.07	1:1	2:1	2:1	2:1	conical	blunt	flat	straight	absent	absent	cylindrical	straight	vermiculate - simple and branched spines	O	O	1.68	2.03	2.87	4.92	1.5	1.23	8.34	23.47	1.18	1.58	2.4	2.6	-	-	-	-	complete specimen	complete specimen	-	Prosomatifera	Lagenochitinidae	Angochitininae	Ramochitina
S8-05-9158	4725 m	S8	160.18	54.79	105.39	0.342053	0.342053	84.36	2:1	38.64	46.68	2:1	2:1	2:1	2:1	conical	blunt	flat	straight/slightly convex	gentle	inconspicuous	cylindrical	straight	simple spines aligned	O	O	1.03	0.66	8.82	5.65	1.11	1.09	10.69	11.54	1.22	1.06	9.81	9.7	-	-	-	-	complete specimen	complete specimen	Stub8-9158-O44	Prosomatifera	Lagenochitinidae	Angochitininae	Ramochitina
S24-04-9160	4830 m	S24	186.9	75.83	111.07	0.405725	0.405725	92.26	2:1	48.28	54.83	1:1	2:1	2:1	2:1	conical	blunt	flat	slightly convex	inconspicuous	inconspicuous	cylindrical	flared	smooth - verrucate	O	O	-	-	-	-	-	-	-	-	-	-	-	-	-	-	-	-		fractured processes	-	Prosomatífera	Lagenochitinidae	Ancyrochitininae	Ancyrochitina
S24-01-9160	4830 m	S24	164.63	77.55	87.08	0.471056	0.471056	91.22	2:1	46.68	48.71	1:1	2:1	2:1	2:1	ovoid	rounded	concave	convex	marked	inconspicuous	cylindrical	straight	verrucate/simple hairs or spines	O	O	-	-	-	-	-	-	-	-	-	-	-	-	-	-	-	-	complete specimen	complete specimen	-	Prosomatífera	Lagenochitinidae	Angochitininae	Angochitina
S24-36-9160	4830 m	S24	160.21	81.61	78.6	0.509394	0.509394	85.59	2:1	30.49	42.92	1:1	3:1	2:1	2:1	conical	blunt	flat	straight/concave	gentle	absent	cylindrical	flared	smooth	13.18	O	-	-	-	-	-	-	-	-	-	-	-	-	-	-	-	-	fractured carina	fractured carina	-	Prosomatífera	Lagenochitinidae	Cyathochitininae	Cyathochitina
S24-02-9160	4830 m	S24	155.86	70.69	85.17	0.453548	0.453548	96.06	2:1	44.51	47.82	1:1	2:1	2:1	2:1	conical/ovoid	blunt	convex	slightly concave	gentle	absent	cylindrical	straight	simple spines	O	O	0.94	-	2.3	-	1.73	1.03	3.45	4.06	0.91	1.15	3.34	4.15	-	-	-	-	broken simple hairs or spines	broken simple hairs or spines	-	Prosomatífera	Lagenochitinidae	Angochitininae	Fungochitina
S24-23-9160	4830 m	S24	157.27	51.07	106.2	0.324728	0.324728	104.93	1:1	44.12	59.89	2:1	2:1	2:1	1:1	conical	blunt	convex	convex	gentle	absent	flared	flared	simple spines	O	O	0.65	-	1.65	-	0.65	-	3.35	-	0.53	-	1.8	-	-	-	-	-	cones less than 2µm high/broken?	cones less than 2µm high/broken?	-	Prosomatífera	Lagenochitinidae	Angochitininae	Fungochitina
S24-25-9160	4830 m	S24	183.32	76.98	106.34	0.419921	0.419921	78.32	2:1	41.47	62.46	1:1	2:1	1:1	2:1	conical	blunt	convex	straight	gentle	absent	flared	flared	simple spines	O	O	0.86	-	1.82	-	0.58	-	2.32	-	0.61	-	3.06	-	-	-	-	-	cones less than 2µm high/broken?	cones less than 2µm high/broken?	-	Prosomatífera	Lagenochitinidae	Angochitininae	Fungochitina
S24-28-9160	4830 m	S24	112.78	42.51	70.27	0.376929	0.376929	78.78	1:1	36.7	44.49	2:1	2:1	2:1	2:1	lenticular	-	weakly concave	-	-	-	-	flared	simple spines les than 2µ	O	O	-	-	-	-	-	-	-	-	-	-	-	-	-	-	-	-	cones less than 2µm high/broken spines?	cones less than 2µm high/broken spines?	-	Prosomatífera	Lagenochitinidae	Angochitininae	Fungochitina
S24-03-9160	4830 m	S24	179.24	50.9	128.34	0.283977	0.283977	50.66	4:1	27.31	39.25	3:1	2:1	1:1	1:1	ovoid/cylindrical	inconspicuous	convex	convex	gentle	absent	flared	flared	smooth	O	O	-	-	-	-	-	-	-	-	-	-	-	-	-	-	-	-	deformed neck	deformed neck	-	Prosomatífera	Lagenochitinidae	Lagenochitininae	Lagenochitina
S24-05-9160	4830 m	S24	240.18	81.36	158.82	0.338746	0.338746	73.39	3:1	47.63	51.87	2:1	2:1	1:1	2:1	ovoid/cylindrical	inconspicuous	convex	straight/slightly convex	weak	absent	cylindrical	staight	smooth/verrucate	O	O	-	-	-	-	-	-	-	-	-	-	-	-	-	-	-	-	base fractured	base fractured	-	Prosomatífera	Lagenochitinidae	Lagenochitininae	Lagenochitina
S24-15-9160	4830 m	S24	166.14	28.24	137.9	0.169977	0.169977	68.23	2:1	32.99	34.21	5:1	2:1	2:1	1:1	subconical	blunt	convex	straight/weakly convex	inconspicuous	inconspicuous	cylindrical	straight	simple and branched hairs or spines	O	O	1.73	1.04	4.47	5.53	0.84	1.47	9.21	4	0.55	1.05	2.14	2.6	-	-	-	-	complete specimen/aligned spines	complete specimen/aligned spines	-	Prosomatífera	Lagenochitinidae	Angochitininae	Ramochitina
S24-06-9160	4830 m	S24	178.72	-	-	-	-	70.3	3:1	41.38	-	-	2:1	-	-	subcylindrical?	blunt	convex	weakly convex	weak	absent	cylindrical?	-	simple and branched hairs or spines	O	O	3.42	2.13	26.42	12.21	2.86	2.01	22.47	23.42	1.61	1.71	17.36	19.27	2.33	1.7	21.39	7.53	complete specimen	complete specimen	-	Prosomatífera	Lagenochitinidae	Angochitininae	Ramochitina
S24-11-9160	4830 m	S24	219.56	62.22	157.34	0.283385	0.283385	69.18	3:1	45.56	51.66	3:1	2:1	1:1	1:1	subcylindrical/ovoid	inconspicuous	convex	straight	gentle	weak/inconspicuous	cylindrical	flared	simple hairs or spines	O	O	0.74	0.95	5.42	6.71	1.08	0.72	5.97	5.37	-	-	-	-	-	-	-	-	fractured specimen	fractured specimen	-	Prosomatífera	Lagenochitinidae	Angochitininae	Ramochitina
S24-17-9160	4830 m	S24	234.42	67.32	167.1	0.287177	0.271521	79.61	3:1	43.72	45.26	2:1	2:1	2:1	1:1	subcylindrical/ovoid	inconspicuous	convex	slightly convex	gentle	weak/inconspicuous	cylindrical	straight	simple and branched and bi rooted spines	O	O	1.26	1.51	7.83	6.95	1.08	1.34	15.32	13.5	0.98	1.17	6.97	7.89	0.68	0.88	3.34	4.24	aligned and multirooted spines	aligned and multirooted spines	-	Prosomatífera	Lagenochitinidae	Angochitininae	Ramochitina
S24-14-9160	4830 m	S24	182.39	62.18	120.21	0.340918	0.340918	71.06	3:1	44.05	46.43	2:1	2:1	2:1	2:1	subcylindrical	weakly rounded	convex	slightly convex	distinct	weak	cylindrical	flared	bi and multi-rooted spines	O	O	3.07	1.23	9.15	13.4	1.91	1.34	18.24	6.66	1.4	1.28	9.64	9.6	-	-	-	-	multirooted spines	multirooted spines	-	Prosomatífera	Lagenochitinidae	Angochitininae	Ramochitina
S20-41-9161	4870 m	S20	173.36	73.88	99.48	0.426165	0.426165	96.35	2:1	37.28	37.2	1:1	3:1	3:1	2:1	conical	sharp	flat	straight/slightly convex	gentle	inconspicuous	cylindrical	straight	simple and branched hairs or spines	O	O	4	4.68	30.98	46.95	3	2.2	48.41	23.18	1.53	1.92	11.06	35.58	3.03	2.62	51.39	50.14		three rows of processes	-	Prosomatífera	Lagenochitinidae	Ancyrochitininae	Alpenachitina
S19-43-9161	4870 m	S19	211.08	111.59	99.49	0.528662	0.528662	91.03	2:1	45.85	-	1:1	2:1	-	2:1	conical	sharp	flat	straight	gentle	absent	cylindrical	-	simple and branched proceses	O	O	8.54	7.93	12.25	13.36	2.07	2.7	11.16	15.05	3.91	8.79	28.58	18.75	2.23	3.01	21.32	16.9	fractured neck/phyrite crystals?	fractured neck/phyrite crystals?	-	Prosomatífera	Lagenochitinidae	Ancyrochitininae	Ancyrochitina
S19-26-9161	4870 m	S19	220	93.52	126.48	0.425091	0.425091	80.39	3:1	42.93	-	1:1	2:1	-	2:1	subconical	blunt	flat - convex	straight/slightly convex	gentle	inconspicuous	cylindrical	-	smooth	O	O	3.41	6.85	46.36	44.04	-	-	-	-	3.12	2.66	36.16	20.85	1.96	2.36	6.19	10.01	procesos bifurcados y con ramificaciones	procesos bifurcados y con ramificaciones	-	Prosomatífera	Lagenochitinidae	Ancyrochitininae	Ancyrochitina
S20-63-9161	4870 m	S20	232.8	67.87	164.93	0.291538	0.291538	100	2:1	37.39	43.3	2:1	3:1	2:1	1:1	subconical	blunt	flat	straight/slightly convex	gentle	absent	flared	-	smooth	O	O	6.92	8.09	60.02	57.09	-	-	-	-	4.47	3.49	32.57	49.02	-	-	-	-	procesos de la base ramificados en muchas ramas	procesos de la base ramificados en muchas ramas	-	Prosomatífera	Lagenochitinidae	Ancyrochitininae	Ancyrochitina
S19-13-9161	4870 m	S19	190.49	46.62	143.87	0.244737	0.244737	73.04	3:1	42.8	43.09	3:1	2:1	2:1	1:1	cylindrical/conical	rounded	flat	straight	inconspicuous	absent	flared	straight	smooth/verrucate	O	O	8.83	15.48	22.14	32.96	-	-	-	-	6.66	-	8.06	-	-	-	-	-		complete specimen/fractured processes	-	Prosomatífera	Lagenochitinidae	Ancyrochitininae	Ancyrochitina
S20-57-9161	4870 m	S20	222.69	57.09	165.6	0.256365	0.256365	90.13	2:1	42.53	-	3:1	2:1	-	1:1	conical	sharp	flat/convex	straight/slightly convex	inconspicuous	absent	cylindrical	straight	smooth/verrucate	O	O	9.37	-	44.49	-	-	-	-	-	-	-	-	-	-	-	-	-		fractured processes	-	Prosomatífera	Lagenochitinidae	Ancyrochitininae	Ancyrochitina
S20-62-9161	4870 m	S20	203.93	61.48	142.45	0.301476	0.301476	77.55	3:1	44.14	51.29	2:1	2:1	2:1	1:1	conical	blunt	flat	slightly convex	inconspicuous	absent	flared	straight	smooth	O	O	8.71	11.73	31.33	59.25	-	-	-	-	-	-	-	-	-	-	-	-		complete specimen/fractured processes	-	Prosomatífera	Lagenochitinidae	Ancyrochitininae	Ancyrochitina
S20-67-9161	4870 m	S20	193.5	67.37	126.13	0.348165	0.348165	94.47	2:1	43.87	-	2:1	2:1	-	2:1	conical	blunt	convex	slightly convex	inconspicuous	inconspicuous	flared	straight	smooth	O	O	9.21	11.2	26.29	71.68	-	-	-	-	7.96	11.7	3.81	19.4	-	-	-	-		fractured processes	-	Prosomatífera	Lagenochitinidae	Ancyrochitininae	Ancyrochitina
S20-09-9161	4870 m	S20	165.34	76.97	88.37	0.465526	0.465526	78.49	2:1	34.62	38.55	1:1	2:1	2:1	2:1	conical	blunt	convex	slightly convex	subtle	absent	flared	straight	smooth	O	O	10.65	12.04	10.81	27.07	-	-	-	-	-	-	-	-	-	-	-	-	fractured processes	fractured processes	-	Prosomatífera	Lagenochitinidae	Ancyrochitininae	Ancyrochitina
S20-30-9161	4870 m	S20	207.36	89.7	117.66	0.432581	0.432581	93.49	2:1	37.21	34.19	1:1	3:1	3:1	2:1	conical	blunt	flat/concave?	straight	gentle	absent	cylindrical	straight	simple and branched hairs or spines	O	O	8.62	5.47	27.5	13.09	2.27	1.71	25.47	23.66	1.33	1.51	21.05	21.28	1.27	1.24	13.9	15.56	bifurcated processes	bifurcated processes	-	Prosomatífera	Lagenochitinidae	Ancyrochitininae	Ancyrochitina
S20-39-9161	4870 m	S20	274.9	138.48	136.42	0.503747	0.503747	85.72	3:1	41.56	48.49	1:1	2:1	2:1	2:1	conical	blunt	concave	straight	gentle	absent	cylindrical	spinate	simple, branched and bi rooted hairs or spines	O	O	4.89	7.13	2.22	7.37	3.05	1.64	34.56	33.25	3.12	1.43	38.91	37.44	1.15	1.21	14.31	14.62	neck with spines	neck with spines	-	Prosomatífera	Lagenochitinidae	Ancyrochitininae	Ancyrochitina
S19-42-9161	4870 m	S19	197.07	78.89	118.18	0.400315	0.400315	92.41	2:1	40.71	54.01	1:1	2:1	2:1	2:1	conical	blunt	convex	straight	gentle	absent	flared	flared	smooth	O	O	8.34	-	17.13	-	11.72	3.81	7.9	12.73	-	-	-	-	1.7	2.16	9.62	9.12	phyrite crystals?	phyrite crystals?	-	Prosomatífera	Lagenochitinidae	Ancyrochitininae	Ancyrochitina
S19-41-9161	4870 m	S19	170.52	44.61	125.91	0.261612	0.261612	104.63	2:1	45.85	-	3:1	2:1	-	1:1	ovoid	blunt	convex	convex	marked	distinct	cylindrical	-	smooth	O	O	12.73	7.98	115.05	95.36	-	-	-	-	1.49	2.29	12.73	17.13	-	-	-	-	fractured collarette	fractured collarette	-	Prosomatífera	Lagenochitinidae	Ancyrochitininae	Ancyrochitina
S19-20-9161	4870 m	S19	225.91	92.8	133.11	0.410783	0.410783	81.3	3:1	46.81	-	1:1	2:1	-	2:1	ovoid elongated	inconspicuous	hemispherical	slightly convex	gentle	absent	cylindrical	straight	simple hairs or spines	O	O	-	-	-	-	0.69	0.75	5.25	5.88	-	-	-	-	-	-	-	-	cones less than 2µm/fractured spines?	cones less than 2µm/fractured spines?	-	Prosomatífera	Lagenochitinidae	Angochitininae	Angochitina
S20-32-9161	4870 m	S20	227.2	89	138.2	0.391725	0.391725	67.34	3:1	41.51	47.88	2:1	2:1	1:1	2:1	ovoid elongated	inconspicuous	hemispherical	-	-	absent	cylindrical	flared	simple hairs or spines	O	O	1.27	-	4.52	-	1.01	1.67	4.64	2.57	1.18	0.84	7.36	3.76	-	-	-	-	fractured base	fractured base	-	Prosomatífera	Lagenochitinidae	Angochitininae	Angochitina
S20-61-9161	4870 m	S20	221.91	99	122.91	0.446127	0.446127	86.16	3:1	46.32	44.9	1:1	2:1	2:1	2:1	ovoid elongated	inconspicuous	hemispherical	slightly convex	gentle	absent	cylindrical	straight	simple spines/verrucate	O	O	1.05	-	1.25	-	1.48	1.21	1.48	1.07	0.67	0.87	0.96	1.46	-	-	-	-	cones less than 2µm/fractured spines?	cones less than 2µm/fractured spines?	-	Prosomatífera	Lagenochitinidae	Angochitininae	Angochitina
S20-11-9161	4870 m	S20	160.14	62.89	97.25	0.392719	0.392719	84.92	2:1	43.84	47.85	2:1	2:1	2:1	2:1	ovoid	inconspicuous	convex	convex	marked	weak	cylindrical	spinate	verrucate/simple spines	O	O	1.57	1.27	2.46	1.88	1.33	1.22	1.29	1.75	1.45	0.92	3.06	2.46	-	-	-	-	complete specimen	complete specimen	-	Prosomatífera	Lagenochitinidae	Angochitininae	Angochitina
S20-31-9161	4870 m	S20	159.81	57.32	102.49	0.358676	0.358676	87.15	2:1	41.81	40.79	2:1	2:1	2:1	2:1	ovoid	inconspicuous	convex	convex	marked	weak	cylindrical	spinate	simple hairs or spines	O	O	0.82	0.6	1.79	5.82	0.63	0.77	3.12	5.31	0.6	0.77	4.25	3.27	-	-	-	-	complete specimen	complete specimen	-	Prosomatífera	Lagenochitinidae	Angochitininae	Angochitina
S19-37-9161	4870 m	S19	163.87	78.5	85.37	0.479038	0.479038	92.99	2:1	52.12	52.22	1:1	2:1	2:1	2:1	sub-ovoid	inconspicuous	concave	convex	marked	inconspicuous	cylindrical	straight	verrucate/simple hairs or spines	O	O	2.25	1	2.07	3.52	0.8	1.23	1.69	2.87	0.83	0.96	1.8	2.25	-	-	-	-	complete specimen	complete specimen		Prosomatífera	Lagenochitinidae	Angochitininae	Angochitina
S20-53-9161	4870 m	S20	165.81	69.85	95.96	0.421265	0.421265	90.35	2:1	48.54	-	1:1	2:1	-	2:1	ovoid	inconspicuous	convex	convex	marked	weak	cylindrical	straight	verrucate/simple hairs or spines	O	O	0.74	0.71	3.65	2.41	0.85	0.73	5.81	2.58	0.99	0.78	6	1.74	-	-	-	-	complete specimen	complete specimen	-	Prosomatífera	Lagenochitinidae	Angochitininae	Angochitina
S20-48-9161	4870 m	S20	173.73	43.61	130.12	0.251022	0.251022	81.64	2:1	41.6	40.4	3:1	2:1	2:1	1:1	ovoid elongated	inconspicuous	hemispherical	straight/slightly concave	gentle	absent	flared	straight	verrucate/simple hairs or spines	O	O	0.75	0.47	3.76	2.57	0.86	0.85	0.92	0.99	0.66	0.48	1.25	1.46	-	-	-	-	complete specimen	complete specimen	-	Prosomatífera	Lagenochitinidae	Angochitininae	Angochitina
S20-21-9161	4870 m	S20	198.27	37.35	160.92	0.188379	0.188379	73.69	3:1	43.04	48.25	4:1	2:1	2:1	1:1	cylindro-conical	blunt	flat	straight	gentle	week/absent	flared	straight	smooth/verrucate	O	O	0.7	-	1.96	-	0.45	-	1.04	-	0.5	-	1.37	-	-	-	-	-	simple small spines	simple small spines	-	Prosomatífera	Conochitinidae	Belonechitininae	Belonechitina
S20-23-9161	4870 m	S20	249.73	60.35	189.38	0.241661	0.241661	77.79	3:1	39.07	49.89	3:1	2:1	2:1	1:1	cylindro-conical	blunt	flat	straight/slightly convex	weak	inconspicuous	flared	flared	simple and branched hairs or spines	O	O	1.67	1.16	6.96	9.43	1.01	1.15	7	7.5	1.33	-	7.1	-	-	-	-	-	complete specimen/spines fractured	complete specimen/spines fractured	-	Prosomatífera	Conochitinidae	Belonechitininae	Belonechitina
S20-82-9161	4870 m	S20	172.32	59.34	112.98	0.344359	0.344359	68.46	3:1	34.21	37.16	2:1	2:1	2:1	2:1	cylindro-conical	inconspicuous	convex	straight	gentle	week/absent	flared	straight	smooth/verrucate	O	O	0.8	-	1.14	-	0.54	-	0.87	-	0.49	-	0.88	-	-	-	-	-	simple small spines/fractured specimen	simple small spines/fractured specimen	-	Prosomatífera	Conochitinidae	Belonechitininae	Belonechitina
S19-24-9161	4870 m	S19	154.39	70.53	83.86	0.45683	0.45683	88.29	2:1	45.15	41.67	1:1	2:1	2:1	2:1	conical	blunt	convex	straight	gentle	weak	tapering/cylindrical	straight	simple spines	O	O	0.81	-	3.31	-	0.81	0.98	4.64	4.04	0.8	-	3.81	-	-	-	-	-	cones less than 2µm high/broken?	cones less than 2µm high/broken?	-	Prosomatífera	Lagenochitinidae	Angochitininae	Fungochitina
S19-49-9161	4870 m	S19	141.27	47.72	93.55	0.337793	0.337793	99.06	1:1	45.53	52.58	2:1	2:1	2:1	2:1	conical	blunt	concave	slightly convex	gentle	absent	flared	straight	simple spines less than 2µ	O	O	0.53	-	1.27	-	0.47	-	1.6	-	0.32	-	0.65	-	-	-	-	-	complete specimen	complete specimen	-	Prosomatífera	Lagenochitinidae	Angochitininae	Fungochitina
S19-56-9161	4870 m	S19	158.88	59.96	98.92	0.377392	0.377392	106.96	1:1	51.27	55.9	2:1	2:1	2:1	2:1	conical/ovoid	blunt	convex	straight	gentle	absent	flared	straight	simple spines	O	O	0.86	0.83	0.87	1.31	0.97	0.86	0.74	0.83	0.65	0.48	0.88	0.88	-	-	-	-	acritarch attached	acritarch attached	-	Prosomatífera	Lagenochitinidae	Angochitininae	Fungochitina
S20-66-9161	4870 m	S20	150.54	65.23	85.31	0.433307	0.433307	100.35	2:1	49.72	56.53	1:1	2:1	2:1	2:1	conical	blunt	convex	convex	gentle	absent	flared	straight	simple spines	O	O	0.87	0.87	0.78	1.28	0.63	0.6	2.12	3	0.45	0.54	1.79	1.22	-	-	-	-	complete specimen	complete specimen	-	Prosomatífera	Lagenochitinidae	Angochitininae	Fungochitina
S20-68-9161	4870 m	S20	160.43	63.91	96.52	0.398367	0.398367	102	2:1	36.04	35.76	2:1	3:1	3:1	2:1	conical/ovoid	inconspicuous	convex	slightly convex	gentle	weak	tapering	straight	simple spines	O	O	0.97	1.08	1.46	2.42	0.95	0.88	1.62	2.23	0.68	0.79	0.95	1.07	-	-	-	-	complete specimen	complete specimen	-	Prosomatífera	Lagenochitinidae	Angochitininae	Fungochitina
S20-74-9161	4870 m	S20	134.52	62.81	71.71	0.466919	0.466919	93.14	1:1	37.95	32.2	1:1	2:1	3:1	2:1	conical	blunt	flat/convex	straight	gentle	absent	tapering	spinate	simple spines	O	O	0.7	0.92	4.65	1.42	0.76	0.66	2.02	2.14	1.04	0.79	0.79	1.2	-	-	-	-	complete specimen	complete specimen	-	Prosomatífera	Lagenochitinidae	Angochitininae	Fungochitina
S21-20-9161	4870 m	S21	129.18	49.12	80.06	0.380245	0.380245	86.92	1:1	33.82	35.17	2:1	3:1	2:1	2:1	conical	blunt	flat/convex	slightly convex	gentle	absent	cylindrical	spinate	simple spines	O	O	0.8	1.23	1.27	1.74	0.46	1.72	0.92	3.36	0.72	0.55	5.2	1.04	-	-	-	-	cuello fracturado	cuello fracturado	-	Prosomatífera	Lagenochitinidae	Angochitininae	Fungochitina
S21-27-9161	4870 m	S21	128.12	57.35	70.77	0.447627	0.447627	76.11	2:1	32.51	40.45	1:1	2:1	2:1	2:1	conical/ovoid	inconspicuous	convex	slightly convex	gentle	weak	flatred	flared	simple spines	O	O	0.93	0.85	0.73	2.54	0.52	0.55	4.48	1.07	1.64	1.04	2.11	1.58	-	-	-	-	complete specimen	complete specimen	-	Prosomatífera	Lagenochitinidae	Angochitininae	Fungochitina
S20-02-9161	4870 m	S20	199.17	40.36	158.81	0.202641	0.202641	92.26	2:1	52.08	57.86	4:1	2:1	2:1	1:1	cylindrical/conical	blunt	convex	straight/concave	gentle	absent	slightly flared	straight	smooth - verrucate	O	O	-	-	-	-	-	-	-	-	-	-	-	-	-	-	-	-	complete specimen	complete specimen	-	Prosomatífera	Lagenochitinidae	Lagenochitininae	Lagenochitina
S20-20-9161	4870 m	S20	214.6	56.88	157.72	0.265051	0.265051	78.78	3:1	43.6	49.84	3:1	2:1	2:1	1:1	cylindrical	blunt	flat/cocave	straight/concave	gentle	absent	cylindrical	spinate	smooth - verrucate	O	O	-	-	-	-	-	-	-	-	-	-	-	-	-	-	-	-	fractured specimen	fractured specimen	-	Prosomatífera	Lagenochitinidae	Lagenochitininae	Lagenochitina
S21-05-9161	4870 m	S21	165.76	23.91	141.85	0.144245	0.144245	88.97	2:1	47.6	42.18	6:1	2:1	2:1	1:1	cylindrical	blunt	flat	straight/concave	gentle	absent	slightly flared	straight	smooth	O	O	-	-	-	-	-	-	-	-	-	-	-	-	-	-	-	-	fractured specimen	fractured specimen	-	Prosomatífera	Lagenochitinidae	Lagenochitininae	Lagenochitina
S20-37-9161	4870 m	S20	206.97	53.56	153.41	0.258781	0.258781	79.7	3:1	51.16	51.11	3:1	2:1	2:1	1:1	cylindrical	inconspicuous	convex	straight/convex	gentle	absent	cylindrical	spinate	smooth	O	O	-	-	-	-	-	-	-	-	-	-	-	-	-	-	-	-	complete specimen	complete specimen	-	Prosomatífera	Lagenochitinidae	Lagenochitininae	Lagenochitina
S20-40-9161	4870 m	S20	193.94	67.68	126.26	0.348974	0.348974	83.38	2:1	54.33	-	2:1	2:1	-	2:1	cylindrical	blunt	convex	straight/convex	gentle	absent	cylindrical	straight	smooth/verrucate	O	O	-	-	-	-	-	-	-	-	-	-	-	-	-	-	-	-	fractured specimen	fractured specimen	-	Prosomatífera	Lagenochitinidae	Lagenochitininae	Lagenochitina
S19-30-9161	4870 m	S19	224.55	59	165.55	0.262748	0.262748	68.81	3:1	43.27	36.67	3:1	2:1	2:1	1:1	ovoid/cylindrical	inconspicuous	hemispherical	straight/slightly convex	weak	absent	cylindrical	straight	smooth	O	O	-	-	-	-	-	-	-	-	-	-	-	-	-	-	-	-	eroded vesicle wall	eroded vesicle wall	-	Prosomatífera	Lagenochitinidae	Lagenochitininae	Lagenochitina
S19-51-9161	4870 m	S19	198.06	35.6	162.46	0.179744	0.179744	80	2:1	43.43	37.47	5:1	2:1	2:1	1:1	ovoid/cylindrical	inconspicuous	hemispherical	convex	weak	absent	cylindrical	straight	smooth	O	O	-	-	-	-	-	-	-	-	-	-	-	-	-	-	-	-	complete specimen	complete specimen	-	Prosomatífera	Lagenochitinidae	Lagenochitininae	Lagenochitina
S20-51-9161	4870 m	S20	226.53	65.25	161.28	0.288041	0.288041	81.46	3:1	43.5	47.94	2:1	2:1	2:1	1:1	ovoid/cylindrical	inconspicuous	hemispherical	convex	marked	inconspicuous	cylindrical	spinate	smooth/verrucate	O	O	-	-	-	-	-	-	-	-	-	-	-	-	-	-	-	-	complete specimen	complete specimen	-	Prosomatífera	Lagenochitinidae	Lagenochitininae	Lagenochitina
S21-21-9161	4870 m	S21	200.06	61.1	138.96	0.305408	0.305408	76.13	3:1	39.75	37.61	2:1	2:1	2:1	1:1	ovoid/cylindrical	inconspicuous	convex	convex	weak	absent	cylindrical	flared	smooth	O	O	-	-	-	-	-	-	-	-	-	-	-	-	-	-	-	-	fractured specimen	fractured specimen	-	Prosomatífera	Lagenochitinidae	Lagenochitininae	Lagenochitina
S20-78-9161	4870 m	S20	183.84	83.11	100.73	0.452078	0.452078	93.21	2:1	42.88	46.51	1:1	2:1	2:1	2:1	conical	blunt	convex	straight/weakly convex	absent	absent	cylindrical	straight	simple and branched hairs or spines	O	O	1.44	1.79	23.35	14.88	1.98	2.56	31.21	25.34	0.81	0.85	15.4	22.23	0.57	0.63	6.91	5.05	fractured chamber	fractured chamber	-	Prosomatífera	Lagenochitinidae	Angochitininae	Ramochitina
S19-18-9161	4870 m	S19	194.93	68.36	126.57	0.35069	0.35069	87.41	2:1	46.55	51.62	2:1	2:1	2:1	2:1	ovoid elongated	inconspicuous	hemispherical	convex	gentle	inconspicuous	cylindrical	straight	simple and branched hairs or spines	O	O	1.7	1.31	16.88	11.16	1.7	2.95	22.94	13.27	3.89	1.37	14.8	18.54	1.02	1	4.52	4.51	complete specimen	complete specimen	-	Prosomatífera	Lagenochitinidae	Angochitininae	Ramochitina
S19-19-9161	4870 m	S19	229.92	61.41	168.51	0.267093	0.267093	84.6	3:1	43.8	43.66	3:1	2:1	2:1	1:1	ovoid elongated	inconspicuous	hemispherical	convex	gentle	absent	cylindrical	straight	simple and branched hairs or spines	O	O	1.73	1.86	19.3	15.34	1.75	1.2	21.03	20.88	2.25	2.43	13.5	18.04	1.53	0.85	13.86	11.18	complete specimen	complete specimen	-	Prosomatífera	Lagenochitinidae	Angochitininae	Ramochitina
S20-79-9161	4870 m	S20	210.51	97.21	113.3	0.461783	0.461783	58.04	4:1	38.7	-	1:1	1:1	-	2:1	ovoid elongated	inconspicuous	convex	straight	absent	absent	tapering?	-	simple and branched hairs or spines	O	O	1.22	1.31	18.77	22.57	1.89	2.56	24.05	20.35	1.39	3.5	17.69	17.77	2.32	1.58	8.32	11.04	flattened neck	flattened neck	-	Prosomatífera	Lagenochitinidae	Angochitininae	Ramochitina
S20-04-9161	4870 m	S20	207.8	68.36	139.44	0.32897	0.32897	79.81	3:1	43.86	-	2:1	2:1	-	1:1	subcylindrical/ovoid	blunt	flat/convex	slightly convex	gentle	weak/inconspicuous	cylindrical	-	simple hairs or spines	O	O	0.76	1.22	6.14	8.12	0.8	1.03	5.83	6.88	0.67	0.54	5.41	4.52	-	-	-	-	complete specimen/aligned spines	complete specimen/aligned spines	-	Prosomatífera	Lagenochitinidae	Angochitininae	Ramochitina
S20-24-9161	4870 m	S20	200.99	53.2	147.79	0.26469	0.26469	72.55	3:1	34.3	38.42	3:1	2:1	2:1	1:1	subcylindrical/ovoid	blunt	flat/convex	convex	gentle	weak/inconspicuous	flared	straight	simple hairs or spines	O	O	1.86	2.38	2.79	4.3	1.94	2.67	5.11	17.76	3.8	2.99	4.08	4.81	-	-	-	-	complete specimen/spines fractured	complete specimen/spines fractured	-	Prosomatífera	Lagenochitinidae	Angochitininae	Ramochitina
S20-56-9161	4870 m	S20	221.14	68.65	152.49	0.310437	0.310437	80.49	3:1	46.84	45.53	2:1	2:1	2:1	1:1	subcylindrical/ovoid	inconspicuous	flat	slightly convex	gentle	weak/inconspicuous	cylindrical	straight	simple and multirooted hairs or spines	O	O	1.02	1.23	12.43	16.9	0.82	0.73	21.72	12.9	0.81	0.95	10.9	11.16	-	-	-	-	complete specimen	complete specimen	-	Prosomatífera	Lagenochitinidae	Angochitininae	Ramochitina
S20-72-9161	4870 m	S20	215.56	67.37	148.19	0.312535	0.312535	80.3	3:1	48.31	41.02	2:1	2:1	2:1	1:1	subcylindrical/ovoid	inconspicuous	slightly convex	slightly convex	gentle	weak/inconspicuous	cylindrical	straight	smooth/simple spines	O	O	-	-	-	-	3.6	3.28	2.75	3.89	1.94	-	2.52	-	-	-	-	-	complete specimen	complete specimen	-	Prosomatífera	Lagenochitinidae	Angochitininae	Ramochitina
S20-73-9161	4870 m	S20	217.33	70.87	146.46	0.326094	0.326094	83.85	3:1	45.46	37.16	2:1	2:1	2:1	1:1	subcylindrical/ovoid	blunt	convex	slightly convex	gentle	weak/inconspicuous	cylindrical	-	simple hairs or spines	O	O	1.79	2.39	9.61	11	1.57	1.44	17.55	12.49	1.74	1.04	15.18	9.74	-	-	-	-	complete specimen	complete specimen	-	Prosomatífera	Lagenochitinidae	Angochitininae	Ramochitina
S21-13-9161	4870 m	S21	194.6	63.73	130.87	0.327492	0.327492	60.85	3:1	38.25	35.24	2:1	2:1	2:1	1:1	subcylindrical/ovoid	inconspicuous	flat/convex	slightly convex	gentle	weak/inconspicuous	cylindrical	straight	simple hairs or spines	O	O	1.96	1.54	3.12	7.86	0.81	1.6	11.47	9.48	1.15	1.25	9.69	8.28	-	-	-	-	fractured base/aligned spines	fractured base/aligned spines	-	Prosomatífera	Lagenochitinidae	Angochitininae	Ramochitina
S19-44-9161	4870 m	S19	181.39	85.86	95.53	0.473345	0.473345	86.38	2:1	43.13	35.38	1:1	2:1	2:1	2:1	ovoid	rounded	convex	convex	marked	inconspicuous	cylindrical	straight	crests with vertical rows or free or connected spines	O	O	0.61	1.4	1.11	1.74	1.2	1.34	1	3.26	1.11	1.02	2.77	2.08	-	-	-	-	cones?	cones?	-	Prosomatífera	Lagenochitinidae	Angochitininae	Ramochitina
S21-16-9161	4870 m	S21	171.04	75.86	95.18	0.443522	0.443522	67.77	3:1	41.88	-	1:1	2:1	-	2:1	ovoid	inconspicuous	convex	convex	gentle	inconspicuous	cylindrical	denticulate	simple hairs or spines	O	O	1.5	1.78	4.34	3.31	1.27	1.57	7.83	3.51	1.05	1.47	2.73	2.02	-	-	-	-	complete specimen	complete specimen	-	Prosomatífera	Lagenochitinidae	Angochitininae	Ramochitina
S10-58-9162	4975 m	S10	176.03	59.51	116.52	0.338067	0.338067	96.76	2:1	38.46	40.1	2:1	3:1	2:1	2:1	conical	blunt	convex	slightly concave	gentle	absent	flared	straight	simple hairs or spines	O	O	7.53	3.28	23.98	26.18	3.37	3.18	13.73	11.68	1.56	1.29	10.56	10.76	0.92	1.22	7.4	3.76	complete specimen	complete specimen	-	Prosomatífera	Lagenochitinidae	Ancyrochitininae	Ancyrochitina
S13-88-9162	4975 m	S13	171.5	67.57	103.93	0.393994	0.393994	81.45	2:1	42.32	44.73	2:1	2:1	2:1	2:1	conical	blunt	convex	slightly concave	gentle	absent	cylindrical	straight	smooth	O	O	3.86	3.48	19.94	15.14	1.12	1.82	12.72	17.09	1.29	2.92	6.04	11.52	1.26	3.15	7.31	10.31	complete specimen	complete specimen	-	Prosomatífera	Lagenochitinidae	Ancyrochitininae	Ancyrochitina
S15-97-9162	4975 m	S15	158.86	55.49	103.37	0.349301	0.349301	100.06	2:1	41.81	41.94	2:1	2:1	2:1	2:1	conical	blunt	convex	straight	gentle	absent	cylindrical	spinate	smooth/simple hairs or spines	O	O	5.56	3.07	12.03	15.82	-	-	-	-	9.25	4.39	4.64	6.6	2.12	0.97	9.63	14.09	complete specimen	complete specimen	-	Prosomatífera	Lagenochitinidae	Ancyrochitininae	Ancyrochitina
S11-25-9162	4975 m	S11	242.22	90.81	151.41	0.374907	0.374907	66.27	4:1	42.89	41.46	2:1	2:1	2:1	2:1	cylindrical/conical	blunt	flat/concave	slightly concave	indistinct	absent	cylindrical	straight	smooth	O	O	6.03	7.74	28.67	31.26	-	-	-	-	4.34	4.19	6.99	9.07	-	-	-	-	complete specimen/fractured processes	complete specimen/fractured processes	Stub11-9162-P21(1)	Prosomatífera	Lagenochitinidae	Ancyrochitininae	Ancyrochitina
S11-56-9162	4975 m	S11	186.66	67.61	119.05	0.362209	0.362209	71.3	3:1	30.51	28.95	2:1	2:1	2:1	2:1	cylindrical/conical	blunt	flat/convex	straight	indistinct	absent	cylindrical	spinate	smooth	O	O	7.01	4.03	14.84	30.62	-	-	-	-	4.56	4.07	4.07	5.51	0.86	1.12	2.06	2.71	very flattened specimen	very flattened specimen	-	Prosomatífera	Lagenochitinidae	Ancyrochitininae	Ancyrochitina
S13-29-9162	4975 m	S13	243.43	76.62	166.81	0.314752	0.314752	89.14	3:1	48.48	48.22	2:1	2:1	2:1	1:1	cylindrical/conical	blunt	convex	straight	indistinct	absent	cylindrical	straight	smooth/verrucate	O	O	2.89	4.45	9.34	7.24	-	-	-	-	-	-	-	-	-	-	-	-	complete specimen/fractured processes	complete specimen/fractured processes	-	Prosomatífera	Lagenochitinidae	Ancyrochitininae	Ancyrochitina
S13-92-9162	4975 m	S13	293.05	101.41	191.64	0.34605	0.34605	75.95	4:1	35.51	-	2:1	2:1	-	2:1	cylindrical/conical	blunt	convex	straight	indistinct	absent	cylindrical	-	smooth	O	O	9.34	10.67	20.77	12.2	-	-	-	-	-	-	-	-	-	-	-	-	fractured neck	fractured neck	-	Prosomatífera	Lagenochitinidae	Ancyrochitininae	Ancyrochitina
S15-14-9162	4975 m	S15	175	54.65	120.35	0.312286	0.312286	69.1	3:1	35.21	43.39	2:1	2:1	2:1	1:1	cylindrical/conical	blunt	flat	slightly concave	indistinct	absent	cylindrical	spinate	smooth	O	O	-	-	-	-	-	-	-	-	-	-	-	-	-	-	-	-	fractured specimen	fractured specimen	-	Prosomatífera	Lagenochitinidae	Ancyrochitininae	Ancyrochitina
S10-18-9162	4975 m	S10	189.43	61.16	128.27	0.322863	0.322863	83.97	2:1	31.55	47.79	2:1	3:1	2:1	1:1	subconical	blunt	flat	straight	gentle	inconspicuous	flared	spinate	smooth	O	O	5.39	3.61	11.28	52.84	-	-	-	-	0.92	1.25	10.98	11.26	-	-	-	-	procesos bifurcados en la base	procesos bifurcados en la base	Stub10-9162-O45-3	Prosomatífera	Lagenochitinidae	Ancyrochitininae	Ancyrochitina
S12-32-9162	4975 m	S12	196.7	66.65	130.05	0.338841	0.338841	87.16	2:1	39.92	38.11	2:1	2:1	2:1	2:1	cylindrical/conical	inconspicuous	hemispherical	straight	inconspicuous	absent	tapering	straight	smooth	O	O	8.69	8.35	44.1	56.83	-	-	-	-	8.8	11.18	4.22	7.36	-	-	-	-		fractured processes	-	Prosomatífera	Lagenochitinidae	Ancyrochitininae	Ancyrochitina
S12-72-9162	4975 m	S12	245.92	66.4	179.52	0.270007	0.270007	85.44	3:1	44.73	52.7	3:1	2:1	2:1	1:1	conical	blunt	convex	straight	inconspicuous	absent	flared	straight	smooth	O	O	15.15	5.27	26.51	42.38	-	-	-	-	-	-	-	-	-	-	-	-		complete specimen/fractured processes	-	Prosomatífera	Lagenochitinidae	Ancyrochitininae	Ancyrochitina
S13-56-9162	4975 m	S13	180.19	55.86	124.33	0.310006	0.310006	83.37	2:1	37.59	41.48	2:1	2:1	2:1	1:1	conical	blunt	concave/flat	straight/slightly convex	inconspicuous	inconspicuous	cylindrical	straight	smooth	O	O	12.91	14.54	34.07	55.44	-	-	-	-	3.44	2.42	35.15	15.11	2.91	-	-	9.53		complete specimen/fractured processes	-	Prosomatífera	Lagenochitinidae	Ancyrochitininae	Ancyrochitina
S14-96-9162	4975 m	S14	184.84	74.37	110.47	0.402348	0.402348	84.57	2:1	41.33	44.43	1:1	2:1	2:1	2:1	conical	blunt	flat	slightly convex	inconspicuous	inconspicuous	tapering	straight	smooth	O	O	7.56	6.16	34.78	52.1	-	-	-	-	2.39	-	4.01	-	-	-	-	-		complete specimen/fractured processes	-	Prosomatífera	Lagenochitinidae	Ancyrochitininae	Ancyrochitina
S15-49-9162	4975 m	S15	171.28	63.3	107.98	0.36957	0.36957	68.84	2:1	33.84	43.18	2:1	2:1	2:1	2:1	cylindrical/conical	inconspicuous	hemispherical	straight	inconspicuous	absent	flared	straight	smooth	O	O	6.71	8.77	22.04	28.58	-	-	-	-	-	-	-	-	-	-	-	-		complete specimen/fractured processes	-	Prosomatífera	Lagenochitinidae	Ancyrochitininae	Ancyrochitina
S15-90-9162	4975 m	S15	169.13	67.18	101.95	0.397209	0.397209	74	2:1	39.14	32.53	2:1	2:1	2:1	2:1	conical	sharp	flat	slightly convex	inconspicuous	inconspicuous	cylindrical	straight	smooth	O	O	6.22	5.27	9.81	18.66	-	-	-	-	2.25	5.05	6.78	10.78	-	-	-	-		fractured processes	-	Prosomatífera	Lagenochitinidae	Ancyrochitininae	Ancyrochitina
S16-19-9162	4975 m	S16	198.96	51.06	147.9	0.256634	0.256634	93.71	2:1	40.49	46.54	3:1	2:1	2:1	1:1	cylindrical/conical	inconspicuous	hemispherical	straight	inconspicuous	absent	flared	straight	smooth/verrucate	O	O	13.41	12.77	43.86	32.5	-	-	-	-	5.9	-	3.98	-	-	-	-	-		fractured processes	-	Prosomatífera	Lagenochitinidae	Ancyrochitininae	Ancyrochitina
S16-35-9162	4975 m	S16	178.18	69.99	108.19	0.392805	0.392805	69.47	3:1	41	44.12	2:1	2:1	2:1	2:1	cylindrical/conical	inconspicuous	hemispherical	slightly convex	inconspicuous	absent	cylindrical	straight	smooth	O	O	7.55	7.26	43.38	62.94	-	-	-	-	3.93	3.76	35.13	14.64	1.48	-	-	3.26		fractured processes	-	Prosomatífera	Lagenochitinidae	Ancyrochitininae	Ancyrochitina
S16-36-9162	4975 m	S16	190.08	59.32	130.76	0.312079	0.312079	87.64	2:1	40.99	43.46	2:1	2:1	2:1	1:1	cylindrical/conical	blunt	convex	straight	inconspicuous	absent	flared	straight	verrucate	O	O	9.24	9.11	15.52	75.12	-	-	-	-	9.87	-	7.62	-	-	-	-	-		fractured processes	-	Prosomatífera	Lagenochitinidae	Ancyrochitininae	Ancyrochitina
S16-69-9162	4975 m	S16	209.33	49.17	160.16	0.234892	0.234892	74.31	3:1	34.46	37.84	3:1	2:1	2:1	1:1	cylindrical/conical	blunt	convex	straight/slightly convex	inconspicuous	absent	cylindrical	straight	smooth/verrucate	O	O	13.21	9.77	54.56	48.29	-	-	-	-	-	-	-	-	-	-	-	-		fractured processes	-	Prosomatífera	Lagenochitinidae	Ancyrochitininae	Ancyrochitina
S16-90-9162	4975 m	S16	169.82	47.55	122.27	0.280002	0.280002	69.81	2:1	33.43	42.52	3:1	2:1	2:1	1:1	cylindrical/conical	blunt	convex	straight/slightly convex	inconspicuous	inconspicuous	flared	straight	verrucate	O	O	9.16	-	28.62	-	-	-	-	-	-	-	-	-	-	-	-	-		fractured processes	-	Prosomatífera	Lagenochitinidae	Ancyrochitininae	Ancyrochitina
S12-31-9162	4975 m	S12	159.55	80.98	78.57	0.507552	0.507552	94.98	2:1	37.85	40.95	1:1	3:1	2:1	2:1	conical	blunt	flat	concave	inconspicuous	absent	flared	straight	smooth/verrucate	O	O	12.94	11.97	19.8	34.99	-	-	-	-	-	7.39	-	14.77	-	-	-	-	fractured processes	fractured processes	-	Prosomatífera	Lagenochitinidae	Ancyrochitininae	Ancyrochitina
S12-43-9162	4975 m	S12	142.58	30	112.58	0.210408	0.210408	102.88	1:1	38.98	-	4:1	3:1	-	1:1	conical	blunt	flat	concave	inconspicuous	absent	-	-	smooth	O	O	14.81	12.66	44.77	44.49	-	-	-	-	-	-	-	-	-	-	-	-	fractured neck	fractured neck	-	Prosomatífera	Lagenochitinidae	Ancyrochitininae	Ancyrochitina
S12-71-9162	4975 m	S12	151.98	56.61	95.37	0.372483	0.372483	100.37	2:1	43.62	47	2:1	2:1	2:1	2:1	conical	blunt	flat	slightly convex	subtle	absent	flared	straight	smooth/striae	O	O	8	6.69	12.56	30.24	-	-	-	-	-	-	-	-	-	-	-	-	fractured processes	fractured processes	-	Prosomatífera	Lagenochitinidae	Ancyrochitininae	Ancyrochitina
S13-22-9162	4975 m	S13	158.17	25.65	132.52	0.162167	0.162167	97.7	2:1	33.73	41.34	5:1	3:1	2:1	1:1	conical	sharp	concave	concave	inconspicuous	absent	cylindrical	-	smooth	O	O	9.69	9.61	22.51	44.74	-	-	-	-	-	13.13	-	10.82	-	-	-	-	complete specimen	complete specimen	-	Prosomatífera	Lagenochitinidae	Ancyrochitininae	Ancyrochitina
S13-69-9162	4975 m	S13	150.74	58.89	91.85	0.390673	0.390673	97.72	2:1	39.29	45.68	2:1	2:1	2:1	2:1	conical	blunt	convex	concave	subtle	absent	flared	straight	smooth	O	O	7.14	15.04	16.98	-	-	-	-	-	-	-	-	-	-	-	-	-	complete specimen	complete specimen	-	Prosomatífera	Lagenochitinidae	Ancyrochitininae	Ancyrochitina
S14-59-9162	4975 m	S14	173.83	74.54	99.29	0.42881	0.42881	92.11	2:1	40.15	47.89	1:1	2:1	2:1	2:1	conical	blunt	convex	straight	subtle	absent	flared	spinate	smooth	O	O	9.88	10.74	26.15	18.94	-	-	-	-	-	-	-	-	-	-	-	-	fractured processes	fractured processes	-	Prosomatífera	Lagenochitinidae	Ancyrochitininae	Ancyrochitina
S14-86-9162	4975 m	S14	171.07	67.18	103.89	0.392705	0.392705	91.97	2:1	38.38	46.8	2:1	2:1	2:1	2:1	concial	blunt	concave	slightly convex	subtle	absent	flared	spinate	smooth	O	O	9.53	9.55	10.3	14.18	-	-	-	-	-	4.35	-	6.87	-	-	-	-	complete specimen	complete specimen	-	Prosomatífera	Lagenochitinidae	Ancyrochitininae	Ancyrochitina
S10-38-9162	4975 m	S10	195.46	98.27	97.19	0.502763	0.502763	92.23	2:1	40.44	44.03	1:1	2:1	2:1	2:1	sub conical	blunt	flat/convex	slightly convex	gentle	absent	cylindrical	straight	smooth	O	O	12.59	8.55	11.16	33.72	-	-	-	-	4.84	4.94	18.61	46.27	0.99	1.64	3	6.54	complete specimen	complete specimen	Stub10-9162-N49-1	Prosomatífera	Lagenochitinidae	Ancyrochitininae	Ancyrochitina
S12-78-9162	4975 m	S12	141.72	32.52	109.2	0.229467	0.229467	103.27	1:1	41.41	37.75	3:1	2:1	3:1	1:1	conical	blunt	flat	straight	inconspicuous	absent	tapering	straight	smooth	O	O	4.08	5.06	19.4	18.4	-	-	-	-	5.62	4.03	26.81	23.49	0.69	1.17	8.3	9.77	complete specimen	complete specimen	-	Prosomatífera	Lagenochitinidae	Ancyrochitininae	Ancyrochitina
S13-50-9162	4975 m	S13	177.31	77.63	99.68	0.437821	0.437821	84.86	2:1	34.83	43.99	1:1	2:1	2:1	2:1	sub conical	inconspicuous	hemispherical	slightly convex	gentle	inconspicuous	flared	spinate	smooth	O	O	8.57	5.17	11.09	6.81	-	-	-	-	2.63	5.15	12.25	12.15	1.85	1.41	8.77	7.31	multibranched processes	multibranched processes	-	Prosomatífera	Lagenochitinidae	Ancyrochitininae	Ancyrochitina
S13-87-9162	4975 m	S13	172.04	64.82	107.22	0.376773	0.376773	101.54	2:1	43.55	38.66	2:1	2:1	3:1	2:1	conical	blunt	convex	straight	gentle	absent	cylindrical	straight	smooth	O	O	10.42	9.69	11.54	14.11	-	-	-	-	3.3	2.75	17.81	24.86	1.3	2.85	19.44	11.79	complete specimen	complete specimen	-	Prosomatífera	Lagenochitinidae	Ancyrochitininae	Ancyrochitina
S14-19-9162	4975 m	S14	185.84	84	101.84	0.452002	0.452002	101.97	2:1	39.55	43.78	1:1	3:1	2:1	2:1	conical	blunt	flat/convex	straight	gentle	absent	cylindrical	straight	smooth	O	O	8.77	4.56	20.76	13.95	-	-	-	-	2.38	7.99	7.24	5.91	1.1	1.05	3.38	5.07	multibranched processes	multibranched processes	-	Prosomatífera	Lagenochitinidae	Ancyrochitininae	Ancyrochtina
S14-33-9162	4975 m	S14	149.44	66.11	83.33	0.442385	0.442385	100.77	1:1	44.42	46.41	1:1	2:1	2:1	2:1	conical	blunt	flat	straight	gentle	absent	cylindrical	straight	smooth/verrucate	O	O	3.22	4.64	9.01	16.8	-	-	-	-	0.66	4.65	12.03	6.29	1.04	1.8	8.05	6.82	multibranched processes	multibranched processes	-	Prosomatífera	Lagenochitinidae	Ancyrochitininae	Ancyrochitina
S15-15-9162	4975 m	S15	167.41	28.97	138.44	0.173048	0.173048	112.55	1:1	40.58	45.54	5:1	3:1	2:1	1:1	conical	blunt	convex	slightly concave	inconspicuous	absent	flared	spinate	smooth	O	O	1.89	4.25	7	24.38	-	-	-	-	3.75	2.16	13	15.37	0.81	1.32	6.6	7.09	multibranched processes	multibranched processes	-	Prosomatífera	Lagenochitinidae	Ancyrochitininae	Ancyrochitina
S15-60-9162	4975 m	S15	163.7	58.5	105.2	0.357361	0.357361	98.38	2:1	38.29	46.97	2:1	3:1	2:1	2:1	conical	blunt	convex	straight	gentle	absent	flared	spinate	smooth	O	O	2.66	3.04	15.27	36.45	-	-	-	-	4.37	3.46	8.53	26.29	0.77	1.07	4.76	7.66	multibranched processes	multibranched processes	-	Prosomatífera	Lagenochitinidae	Ancyrochitininae	Ancyrohitina
S16-18-9162	4975 m	S16	177.85	66.91	110.94	0.376216	0.376216	80.88	2:1	35.53	37.14	2:1	2:1	2:1	2:1	conical	inconspicuous	hemispherical	slightly convex	gentle	inconspicuous	cylindrical	spinate	smooth	O	O	8.69	7.93	10.43	54.31	-	5.4	-	9.25	3.77	1.99	19.28	46.57	0.74	1.41	3.95	11.5	fractured chamber and neck	fractured chamber and neck	-	Prosomatífera	Lagenochitinidae	Ancyrochitininae	Ancyrochitina
S10-12-9162	4975 m	S10	215.18	83.06	132.12	0.386002	0.386002	96.6	2:1	39.52	-	2:1	2:1	-	2:1	conical	blunt	flat/concave	slightly concave	gentle	absent	cylindrical	straight	smooth/verrucate	O	O	11.32	4.92	10.42	7.14	-	-	-	-	-	-	-	-	-	-	-	-	fractured neck	fractured neck	-	Prosomatífera	Lagenochitinidae	Ancyrochitininae	Ancyrochitina
S10-24-9162	4975 m	S10	198.57	72.7	125.87	0.366118	0.366118	97.26	2:1	41.18	50.35	2:1	2:1	2:1	2:1	conical	blunt	convex	slightly concave	weak	absent	flared	straight	smooth	O	O	9.18	6.23	13.61	36.5	-	-	-	-	-	-	-	-	-	-	-	-	fractured processes	fractured processes	Stub10-9162-O47-3	Prosomatífera	Lagenochitinidae	Ancyrochitininae	Ancyrochitina
S10-39-9162	4975 m	S10	195.06	81.99	113.07	0.420332	0.420332	88.66	2:1	40.29	41.32	1:1	2:1	2:1	2:1	conical	blunt	convex	slightly convex	weak	absent	cylindrical	spinate	smooth	O	O	7.23	7.14	15.17	26.84	-	-	-	-	-	-	-	-	-	-	-	-	fractured processes	fractured processes	-	Prosomatífera	Lagenochitinidae	Ancyrochitininae	Ancyrochitina
S10-40-9162	4975 m	S10	178.32	62.55	115.77	0.350774	0.350774	95.47	2:1	37.63	45.8	2:1	3:1	2:1	2:1	conical	blunt/sharp	convex	convex	gentle	absent	cylindrical	spinate	smooth	O	O	7.97	7.95	9.95	16.72	-	-	-	-	-	-	-	-	-	-	-	-	fractured processes	fractured processes	-	Prosomatífera	Lagenochitinidae	Ancyrochitininae	Ancyrochitina
S10-53-9162	4975 m	S10	166.55	65.52	101.03	0.393395	0.393395	68.91	2:1	34.92	40.88	2:1	2:1	2:1	2:1	conical	blunt	flat/concave	slightly concave	weak	inconspicuous	flared	straight	smooth/verrucate	O	O	3.64	7.33	6.11	4.93	3.11	1.55	6.92	29.63	3.31	4.57	3.87	4.8	-	-	-	-	complete specimen/fractured processes	complete specimen/fractured processes	-	Prosomatífera	Lagenochitinidae	Ancyrochitininae	Ancyrochitina
S11-22-9162	4975 m	S11	221.55	98.97	122.58	0.446716	0.446716	88.67	2:1	41.1	42.87	1:1	2:1	2:1	2:1	conical/ovoid	blunt	flat/convex	slightly concave	weak	absent	cylindrical	straight	smooth	O	O	7.87	5.85	41.77	30.29	-	-	-	-	4.86	-	7.99	-	-	-	-	-	complete specimen/fractured processes	complete specimen/fractured processes	Stub11-9162-T22-2	Prosomatífera	Lagenochitinidae	Ancyrochitininae	Ancyrochitina
S11-26-9162	4975 m	S11	218.14	90.59	127.55	0.415284	0.415284	85.21	3:1	37.3	42.02	1:1	2:1	2:1	2:1	conical	blunt	flat	straight	gentle	absent	flared	spinate	smooth	O	O	7.76	6.8	8.44	20.43	-	-	-	-	-	-	-	-	-	-	-	-	fractured processes	fractured processes	-	Prosomatífera	Lagenochitinidae	Ancyrochitininae	Ancyrochitina
S11-32-9162	4975 m	S11	161.8	65.94	95.86	0.40754	0.40754	89.54	2:1	39.59	39.62	1:1	2:1	2:1	2:1	conical	blunt	convex	slightly concave	gentle	absent	cylindrical	-	smooth	O	O	5.98	5.86	17.58	77.75	-	-	-	-	-	-	-	-	1.55	-	7.01	-	fractured neck	fractured neck	Stub11-9162-O15	Prosomatífera	Lagenochitinidae	Ancyrochitininae	Ancyrochitina
S11-40-9162	4975 m	S11	208.73	84.15	124.58	0.403152	0.403152	90.92	2:1	33.33	45.85	1:1	3:1	2:1	2:1	conical	blunt	convex	slightly convex	gentle	absent	flared	straight	smooth	O	O	3.44		4.07		-	-	-	-	-	-	-	-	-	-	-	-	fractured processes	fractured processes	-	Prosomatífera	Lagenochitinidae	Ancyrochitininae	Ancyrochitina
S11-46-9162	4975 m	S11	151.98	64.12	87.86	0.421898	0.421898	77.97	2:1	33.02	28.2	1:1	2:1	3:1	2:1	conical	blunt	flat	straight	weak	absent	cylindrical	straight	smooth	O	O	2.5	5.21	22.53	17.15	-	-	-	-	-	-	-	-	-	-	-	-	fractured neck and processes	fractured neck and processes	Stub11-9162-N16-4	Prosomatífera	Lagenochitinidae	Ancyrochitininae	Ancyrochitina
S12-04-9162	4975 m	S12	202.98	85.08	117.9	0.419155	0.419155	99.68	2:1	42.85	49.03	1:1	2:1	2:1	2:1	conical	blunt	flat	straight	gentle	absent	flared	straight	smooth/verrucate	O	O	7.8	6.76	9.19	16.84	-	-	-	-	-	-	-	-	-	-	-	-	fractured processes	fractured processes	-	Prosomatífera	Lagenochitinidae	Ancyrochitininae	Ancyrochitina
S12-18-9162	4975 m	S12	220.27	97.71	122.56	0.443592	0.443592	93.9	2:1	40.64	50.43	1:1	2:1	2:1	2:1	conical	blunt	flat/convex	straight	gentle	absent	flared	straight	smooth	O	O	14.61	13.38	3.63	24.78	-	-	-	-	-	-	-	-	-	-	-	-	fractured processes	fractured processes	-	Prosomatífera	Lagenochitinidae	Ancyrochitininae	Ancyrochitina
S12-37-9162	4975 m	S12	189.91	75.37	114.54	0.396872	0.396872	86.13	2:1	36.68	49.8	2:1	2:1	2:1	2:1	conical	blunt	convex	slightly concave	gentle	absent	flared	straight	smooth	O	O	9.7	7.13	28.07	62.04	-	-	-	-	-	-	-	-	0.73	1.36	8.11	5.56	fractured processes	fractured processes	-	Prosomatífera	Lagenochitinidae	Ancyrochitininae	Ancyrochitina
S12-41-9162	4975 m	S12	172.2	74.63	97.57	0.433391	0.433391	84.1	2:1	34.49	40.76	1:1	2:1	2:1	2:1	conical	blunt	convex	slightly concave	gentle	absent	cylindrical	straight	smooth	O	O	10.19	7.94	5.04	5.41	-	-	-	-	4.99	3.77	16.66	9.9	-	-	-	-	fractured processes	fractured processes	-	Prosomatífera	Lagenochitinidae	Ancyrochitininae	Ancyrochitina
S12-45-9162	4975 m	S12	177.26	65.83	111.43	0.371375	0.371375	85.77	2:1	33.73	39.18	2:1	3:1	2:1	2:1	conical	blunt	flat	slightly convex	weak	absent	cylindrical	straight	smooth	O	O	7.95	7.83	12.24	19.93	-	-	-	-	3.05	7.14	5.9	15.98	-	-	-	-	fractured base/phyrite crystals?	fractured base/phyrite crystals?	-	Prosomatífera	Lagenochitinidae	Ancyrochitininae	Ancyrochitina
S12-47-9162	4975 m	S12	165.02	58.76	106.26	0.356078	0.356078	94.45	2:1	40.31	37.57	2:1	2:1	3:1	2:1	conical	blunt	convex	straight	weak	absent	cylindrical	straight	smooth	O	O	6.27	5.28	36.45	41.78	-	-	-	-	-	-	-	-	-	-	-	-	fractured processes	fractured processes	-	Prosomatífera	Lagenochitinidae	Ancyrochitininae	Ancyrochitina
S12-70-9162	4975 m	S12	201.06	74.54	126.52	0.370735	0.370735	87.11	2:1	42.34	20.27	2:1	2:1	4:1	2:1	ovoid	inconspicuous	hemispherical	straight	gentle	absent	flared	spinate	smooth	O	O	7.91	7.74	13.47	67.57	-	-	-	-	-	-	-	-	1.17	2.33	7.54	9.51	fractured processes	fractured processes	-	Prosomatífera	Lagenochitinidae	Ancyrochitininae	Ancyrochitina
S12-79-9162	4975 m	S12	192.89	83.23	109.66	0.431489	0.431489	94.05	2:1	39.8	47.19	1:1	2:1	2:1	2:1	conical	blunt	flat/concave	straight	weak	absent	cylindrical	straight	smooth	O	O	8.96	6.41	17.35	53.1	-	-	-	-	-	-	-	-	-	-	-	-	fractured processes	fractured processes	-	Prosomatífera	Lagenochitinidae	Ancyrochitininae	Ancyrochitina
S13-02-9162	4975 m	S13	174.4	70.91	103.49	0.406594	0.406594	90.13	2:1	37.35	41.86	1:1	2:1	2:1	2:1	conical/ovoid	inconspicuous	convex	straight	weak	absent	flared	straight	smooth	O	O	9.12	8.04	10.91	37.26	-	-	-	-	2.36	2.24	15	9.78	0.67	0.98	4.08	3.93	fractured processes	fractured processes	-	Prosomatífera	Lagenochitinidae	Ancyrochitininae	Ancyrochitina
S13-07-9162	4975 m	S13	209.97	101.05	108.92	0.481259	0.481259	96.09	2:1	42.43	48.29	1:1	2:1	2:1	2:1	conical	blunt	convex	slightly convex	gentle	absent	cylindrical	straight	smooth	O	O	7.16	6.22	8.31	18.62	-	-	-	-	-	-	-	-	-	-	-	-	fractured processes	fractured processes	-	Prosomatífera	Lagenochitinidae	Ancyrochitininae	Ancyrochitina
S13-11-9162	4975 m	S13	182.76	72.3	110.46	0.395601	0.395601	80.87	2:1	36.8	36.2	2:1	2:1	2:1	2:1	conical	blunt	flat/convex	straight	gentle	absent	cylindrical	straight	smooth	O	O	11.87	10.65	11.51	10.33	-	-	-	-	5.37	-	2.67	-	-	-	-	-	fractured processes	fractured processes	-	Prosomatífera	Lagenochitinidae	Ancyrochitininae	Ancyrochitina
S13-19-9162	4975 m	S13	177.31	70.51	106.8	0.397665	0.397665	78.79	2:1	35.38	37.1	2:1	2:1	2:1	2:1	ovoid	inconspicuous	hemispherical	slightly concave	gentle	absent	cylindrical	straight	smooth/verrucate	O	O	7.69		21.94		-	-	-	-	-	-	-	-	-	-	-	-	fractured processes	fractured processes	-	Prosomatífera	Lagenochitinidae	Ancyrochitininae	Ancyrochitina
S13-21-9162	4975 m	S13	193.6	72.47	121.13	0.374329	0.374329	92.47	2:1	36.06	32.1	2:1	3:1	3:1	2:1	conical	blunt	concave	straight	weak	absent	cylindrical	-	smooth	O	O	7.29	6.3	4.53	13	-	-	-	-	-	-	-	-	-	-	-	-	fractured base	fractured base	-	Prosomatífera	Lagenochitinidae	Ancyrochitininae	Ancyrochitina
S13-23-9162	4975 m	S13	253.5	83.93	169.57	0.331085	0.331085	126.91	2:1	48.83	67.41	2:1	3:1	2:1	1:1	conical	sharp	flat	slightly concave	gentle	absent	flared	straight	smooth/verrucate	O	O	7.28	6.79	30.7	18.48	-	-	-	-	-	-	-	-	-	-	-	-	fractured processes	fractured processes	-	Prosomatífera	Lagenochitinidae	Ancyrochitininae	Ancyrochitina
S13-27-9162	4975 m	S13	188.26	83.86	104.4	0.445448	0.445448	89.39	2:1	34.01	39.21	1:1	3:1	2:1	2:1	conical	blunt	flat	slightly concave	gentle	absent	cylindrical	straight	smooth	O	O	5.37	5.84	6.43	5.57	-	-	-	-	-	-	-	-	-	-	-	-	fractured processes	fractured processes	-	Prosomatífera	Lagenochitinidae	Ancyrochitininae	Ancyrochitina
S13-42-9162	4975 m	S13	212.87	90.33	122.54	0.424343	0.424343	83.23	3:1	38.74	36.38	1:1	2:1	2:1	2:1	conical	blunt	flat/convex	slightly convex	gentle	absent	cylindrical	straight	smooth	O	O	6.04	5.94	5.9	3.11	-	-	-	-	-	-	-	-	-	-	-	-	fractured neck and processes	fractured neck and processes	-	Prosomatífera	Lagenochitinidae	Ancyrochitininae	Ancyrochitina
S13-44-9162	4975 m	S13	173.07	59.88	113.19	0.345987	0.345987	83.02	2:1	35	-	2:1	2:1	-	2:1	conical	blunt	convex	straight	gentle	absent	cylindrical	straight	smooth	O	O	10.14		8.82		-	-	-	-	-	-	-	-	-	-	-	-	fractured processes	fractured processes	-	Prosomatífera	Lagenochitinidae	Ancyrochitininae	Ancyrochitina
S13-47-9162	4975 m	S13	220.99	93.84	127.15	0.424635	0.424635	94.41	2:1	38.84	36.09	1:1	2:1	3:1	2:1	conical/ovoid	inconspicuous	hemispherical	slightly concave	weak	absent	cylindrical	straight	smooth	O	O	4.95	7.64	6.3	49.38	-	-	-	-	2.42	-	13.04	-	-	-	-	-	fractured processes	fractured processes	-	Prosomatífera	Lagenochitinidae	Ancyrochitininae	Ancyrochitina
S13-48-9162	4975 m	S13	264.61	82.01	182.6	0.309928	0.309928	105.1	3:1	44.67	51.01	2:1	2:1	2:1	1:1	conical	sharp	flat/concave	straight	gentle	absent	cylindrical	straight	smooth	O	O	7.38	5.96	61.22	52.13	-	-	-	-	-	-	-	-	1.12	2.06	9.06	8.22	complete specimen/fractured processes	complete specimen/fractured processes	-	Prosomatífera	Lagenochitinidae	Ancyrochitininae	Ancyrochitina
S13-60-9162	4975 m	S13	178.54	80.51	98.03	0.450935	0.450935	90.94	2:1	35.85	48.63	1:1	3:1	2:1	2:1	conical	blunt	convex	slightly convex	gentle	absent	flared	straight	smooth	O	O	6.13	6.05	29.05	36.07	-	-	-	-	-	-	-	-	-	-	-	-	fractured processes	fractured processes	-	Prosomatífera	Lagenochitinidae	Ancyrochitininae	Ancyrochitina
S13-73-9162	4975 m	S13	271.11	115.79	155.32	0.427096	0.427096	115.09	2:1	53.98	55.41	1:1	2:1	2:1	2:1	conical	blunt	convex	slightly convex	weak	inconspicuous	cylindrical	straight	smooth	O	O	7.01	10.12	12.62	12.39	-	-	-	-	-	-	-	-	-	-	-	-	fractured processes	fractured processes	-	Prosomatífera	Lagenochitinidae	Ancyrochitininae	Ancyrochitina
S13-77-9162	4975 m	S13	188.86	78.4	110.46	0.415122	0.415122	85.25	2:1	38.99	45.39	1:1	2:1	2:1	2:1	conical	blunt	flat	slightly convex	gentle	absent	flared	straight	smooth	O	O	10.13	10.51	21.8	19.88	-	-	-	-	-	-	-	-	-	-	-	-	fractured processes	fractured processes	-	Prosomatífera	Lagenochitinidae	Ancyrochitininae	Ancyrochitina
S13-83-9162	4975 m	S13	213.67	93.91	119.76	0.43951	0.43951	97.29	2:1	40.11	52.28	1:1	2:1	2:1	2:1	conical/ovoid	inconspicuous	hemispherical	slightly concave	gentle	absent	cylindrical	spinate	smooth	O	O	10.14	8.35	12.98	18.55	-	-	-	-	-	-	-	-	-	-	-	-	fractured processes	fractured processes	-	Prosomatífera	Lagenochitinidae	Ancyrochitininae	Ancyrochitina
S13-93-9162	4975 m	S13	150.4	63.52	86.88	0.42234	0.42234	77.99	2:1	38.28	43.25	1:1	2:1	2:1	2:1	conical	blunt	convex	slightly concave	gentle	absent	flared	spinate	smooth	O	O	4.5	4.71	19.17	36.35	-	-	-	-	-	-	-	-	-	-	-	-	fractured processes	fractured processes	-	Prosomatífera	Lagenochitinidae	Ancyrochitininae	Ancyrochitina
S13-95-9162	4975 m	S13	166.18	60.01	106.17	0.361114	0.361114	77.57	2:1	32.34	38.55	2:1	2:1	2:1	2:1	conical	blunt	flat	slightly convex	gentle	absent	cylindrical	straight	smooth	O	O	6.25	6.56	15.3	27.93	-	-	-	-	-	-	-	-	-	-	-	-	fractured processes	fractured processes	-	Prosomatífera	Lagenochitinidae	Ancyrochitininae	Ancyrochitina
S14-02-9162	4975 m	S14	180.83	72.17	108.66	0.399104	0.399104	83.79	2:1	32.01	41.47	2:1	3:1	2:1	2:1	conical/ovoid	inconspicuous	hemispherical	straight	gentle	absent	flared	straight	smooth	O	O	7.78	6.67	12.86	19.93	-	-	-	-	-	-	-	-	-	-	-	-	fractured processes/phyrite crystals?	fractured processes/phyrite crystals?	-	Prosomatífera	Lagenochitinidae	Ancyrochitininae	Ancyrochitina
S14-11-9162	4975 m	S14	171.84	62.01	109.83	0.360859	0.360859	89.1	2:1	33.18	37.82	2:1	3:1	2:1	2:1	conical	sharp	flat	straight	gentle	absent	cylindrical	spinate	smooth	O	O	4.3	6.52	8.68	17.22	-	-	-	-	-	-	-	-	-	-	-	-	fractured processes	fractured processes	-	Prosomatífera	Lagenochitinidae	Ancyrochitininae	Ancyrochitina
S14-25-9162	4975 m	S14	167.53	65.35	102.18	0.390079	0.390079	75.41	2:1	34.87	41.97	2:1	2:1	2:1	2:1	conical	blunt	flat	slightly convex	gentle	absent	flared	straight	smooth	O	O	6.86	7.61	10.97	13.59	-	-	-	-	8.37	5.63	10.89	11.15	-	-	-	-	fractured processes	fractured processes	-	Prosomatífera	Lagenochitinidae	Ancyrochitininae	Ancyrochitina
S14-28-9162	4975 m	S14	192.48	81.78	110.7	0.424875	0.424875	89.78	2:1	39.81	45.72	1:1	2:1	2:1	2:1	conical	blunt	flat/convex	straight	gentle	absent	flared	straight	smooth/verrucate	O	O	6.86	8.47	10.57	8.84	-	-	-	-	-	-	-	-	-	-	-	-	fractured processes/phyrite crystals?	fractured processes/phyrite crystals?	-	Prosomatífera	Lagenochitinidae	Ancyrochitininae	Ancyrochitina
S14-29-9162	4975 m	S14	173.89	61.47	112.42	0.353499	0.353499	85.11	2:1	35.23	42.38	2:1	2:1	2:1	2:1	conical	blunt	convex	straight	gentle	absent	flared	straight	smooth	O	O	11.39	10.09	10.23	11.24	-	-	-	-	5.85	-	12.15	-	-	-	-	-	cuello y procesos fracturados	cuello y procesos fracturados	-	Prosomatífera	Lagenochitinidae	Ancyrochitininae	Ancyrochitina
S14-31-9162	4975 m	S14	210.94	73.78	137.16	0.349768	0.349768	83.32	3:1	38.22	-	2:1	2:1	-	-	conical/cylindrical	blunt	convex	slightly concave	gentle	absent	flared	spinate	verrucate	O	O	5.52	12.64	19.66	10.56	-	-	-	-	-	-	-	-	-	-	-	-	cuello y procesos fracturados	cuello y procesos fracturados	-	Prosomatífera	Lagenochitinidae	Ancyrochitininae	Ancyrochitina
S14-45-9162	4975 m	S14	205.02	87.08	117.94	0.424739	0.424739	99.98	2:1	39.38	42.35	1:1	3:1	2:1	2:1	conical	blunt	flat/concave	slightly convex	gentle	absent	flared	spinate	smooth	O	O	5.64	6.14	16.36	34.94	-	-	-	-	-	-	-	-	-	-	-	-	cuello y procesos fracturados	cuello y procesos fracturados	-	Prosomatífera	Lagenochitinidae	Ancyrochitininae	Ancyrochitina
S14-49-9162	4975 m	S14	165.13	66.56	98.57	0.403076	0.403076	90.57	2:1	35.71	38.11	1:1	3:1	2:1	2:1	conical	sharp	flat	straight	gentle	absent	flared	spinate	smooth	O	O	12.17	10.25	10.07	17.85	-	-	-	-	-	-	-	-	-	-	-	-	fractured processes	fractured processes	-	Prosomatífera	Lagenochitinidae	Ancyrochitininae	Ancyrochitina
S14-50-9162	4975 m	S14	173.62	66.95	106.67	0.385612	0.385612	77.05	2:1	32.17	-	2:1	2:1	-	2:1	conical	blunt	flat	slightly convex	gentle	absent	flared	straight	smooth	O	O	6.66	7.46	13.5	12.23	-	-	-	-	-	-	-	-	-	-	-	-	fractured processes/phyrite crystals?	fractured processes/phyrite crystals?	-	Prosomatífera	Lagenochitinidae	Ancyrochitininae	Ancyrochitina
S14-54-9162	4975 m	S14	170.52	66.62	103.9	0.390687	0.390687	81.29	2:1	35.46	-	2:1	2:1	-	2:1	conical	blunt	flat/concave	straight	gentle	absent	cylindrical	straight	smooth	O	O	5.96	6.92	15.21	17.1	-	-	-	-	-	-	-	-	-	-	-	-	cristales de pirita/cuello fracturado	cristales de pirita/cuello fracturado	-	Prosomatífera	Lagenochitinidae	Ancyrochitininae	Ancyrochitina
S14-55-9162	4975 m	S14	223.13	95.61	127.52	0.428495	0.428495	99.71	2:1	41.89	47.91	1:1	2:1	2:1	2:1	conical	blunt	flat	straight	gentle	absent	flared	spinate	smooth	O	O	8.15	10.58	3.66	75.66	-	-	-	-	-	-	-	-	2.54	-	5.87	-	complete specimen/fractured processes	complete specimen/fractured processes	-	Prosomatífera	Lagenochitinidae	Ancyrochitininae	Ancyrochitina
S14-56-9162	4975 m	S14	221.27	76.19	145.08	0.34433	0.34433	81.65	3:1	31.59	45.46	2:1	3:1	2:1	2:1	conical	blunt	flat/convex	slightly convex	gentle	absent	flared	spinate	smooth	O	O	2.87	6.76	44.72	32.64	-	-	-	-	-	-	-	-	-	-	-	-	fractured chamber	fractured chamber	-	Prosomatífera	Lagenochitinidae	Ancyrochitininae	Ancyrochitina
S14-57-9162	4975 m	S14	185.7	77.49	108.21	0.417286	0.417286	88.59	2:1	36.79	46.23	1:1	2:1	2:1	2:1	conical	blunt	flat	slightly concave	weak	absent	flared	spinate	smooth	O	O	6.23	7.83	5.38	7.92	-	-	-	-	4.18	-	10.19	-	-	-	-	-	fractured processes	fractured processes	-	Prosomatífera	Lagenochitinidae	Ancyrochitininae	Ancyrochitina
S14-61-9162	4975 m	S14	172.93	65.3	107.63	0.377609	0.377609	83.99	2:1	38.64	49.22	2:1	2:1	2:1	2:1	conical	blunt	flat	slightly concave	gentle	absent	flared	spinate	smooth	O	O	9.21	7.65	36.34	41.71	-	-	-	-	7.15	-	12.56	-	-	-	-	-	fractured chamber and neck	fractured chamber and neck	-	Prosomatífera	Lagenochitinidae	Ancyrochitininae	Ancyrochitina
S14-78-9162	4975 m	S14	188.71	65.25	123.46	0.345769	0.345769	89.83	2:1	32.16	29.08	2:1	3:1	3:1	2:1	conical	blunt	flat/convex	slightly convex	gentle	absent	tapering	straight	smooth	O	O	6.16	8.61	4.78	4.15	-	-	-	-	-	-	-	-	-	-	-	-	fractured processes	fractured processes	-	Prosomatífera	Lagenochitinidae	Ancyrochitininae	Ancyrochitina
S14-79-9162	4975 m	S14	168.23	66.59	101.64	0.395827	0.395827	80.02	2:1	33.95	38.1	2:1	2:1	2:1	2:1	conical	blunt	convex	slightly concave	gentle	absent	flared	straight	smooth	O	O	8.63	6.99	23.28	53.66	-	-	-	-	0.89	-	12	-	-	-	-	-	fractured processes/phyrite crystals?	fractured processes/phyrite crystals?	-	Prosomatífera	Lagenochitinidae	Ancyrochitininae	Ancyrochitina
S14-80-9162	4975 m	S14	167.56	68.98	98.58	0.411673	0.411673	78.5	2:1	37.13	39.09	1:1	2:1	2:1	2:1	conical	blunt	flat/convex	slightly convex	weak	absent	cylindrical	spinate	smooth	O	O	7.32	6.62	12.03	23.08	-	-	-	-	-	-	-	-	-	-	-	-	fractured processes/phyrite crystals?	fractured processes/phyrite crystals?	-	Prosomatífera	Lagenochitinidae	Ancyrochitininae	Ancyrochitina
S14-82-9162	4975 m	S14	176.74	64.84	111.9	0.366867	0.366867	84.07	2:1	35.89	45.33	2:1	2:1	2:1	2:1	conical	blunt	flat	slightly convex	gentle	absent	flared	spinate	smooth	O	O	6.62	4.11	9.05	20.22	-	-	-	-	-	-	-	-	-	-	-	-	fractured processes	fractured processes	-	Prosomatífera	Lagenochitinidae	Ancyrochitininae	Ancyrochitina
S14-85-9162	4975 m	S14	241.43	98.04	143.39	0.40608	0.40608	84.61	3:1	42.66	49.43	1:1	2:1	2:1	2:1	conical	blunt	flat	slightly convex	gentle	inconspicuous	cylindrical	spinate	smooth	O	O	5.18	10.01	14.63	16.18	-	-	-	-	-	-	-	-	-	-	-	-	fractured processes	fractured processes	-	Prosomatífera	Lagenochitinidae	Ancyrochitininae	Ancyrochitina
S14-94-9162	4975 m	S14	216.91	96.84	120.07	0.446452	0.446452	92.46	2:1	32.29	-	1:1	3:1	-	2:1	conical	blunt	convex	straight	weak	absent	cylindrical	-	smooth	O	O	5.8	5.94	9.61	17.1	-	-	-	-	-	-	-	-	-	-	-	-	fractured neck and processes	fractured neck and processes	-	Prosomatífera	Lagenochitinidae	Ancyrochitininae	Ancyrochitina
S14-95-9162	4975 m	S14	203.08	75.15	127.93	0.370051	0.370051	84	2:1	36.42	42.83	2:1	2:1	2:1	2:1	conical	blunt	flat	slightly convex	gentle	absent	cylindrical	straight	smooth	O	O	10.3	9.22	22.42	31.92	-	-	-	-	-	-	-	-	-	-	-	-	fractured processes	fractured processes	-	Prosomatífera	Lagenochitinidae	Ancyrochitininae	Ancyrochitina
S14-103-9162	4975 m	S14	251.9	97.32	154.58	0.386344	0.386344	107.92	2:1	45.97	52.26	2:1	2:1	2:1	2:1	conical	blunt	flat	straight	gentle	absent	flared	spinate	smooth	O	O	7.13	-	19.99	-	-	-	-	-	-	-	-	-	-	-	-	-	fractured base and processes	fractured base and processes	-	Prosomatífera	Lagenochitinidae	Ancyrochitininae	Ancyrochitina
S15-84-9162	4975 m	S15	173.78	92.25	81.53	0.530844	0.530844	90.42	2:1	39.26	43.57	1:1	2:1	2:1	2:1	conical	blunt	flat	slightly concave	gentle	absent	cylindrical	straight	smooth	O	O	7.82	6.51	6.93	48.69	-	-	-	-	-	-	-	-	-	-	-	-	fractured processes/phyrite crystals?	fractured processes/phyrite crystals?	-	Prosomatífera	Lagenochitinidae	Ancyrochitininae	Ancyrochitina
S15-21-9162	4975 m	S15	179.8	90.46	89.34	0.503115	0.503115	91.43	2:1	36.6	42.79	1:1	2:1	2:1	2:1	conical	blunt	flat	straight	gentle	absent	cylindrical	spinate	smooth	O	O	7.61	5.44	39.14	58.54	-	-	-	-	4.05	2.52	3.08	2.4	1.34	1.44	3.74	5.1	fractured processes	fractured processes	-	Prosomatífera	Lagenochitinidae	Ancyrochitininae	Ancyrochitina
S15-39-9162	4975 m	S15	176.52	80.69	95.83	0.457115	0.457115	78.31	2:1	34.5	39.67	1:1	2:1	2:1	2:1	conical	blunt	flat	slightly convex	gentle	absent	cylindrical	straight	smooth	O	O	6.53	8.64	10.33	7	-	-	-	-	-	-	-	-	-	-	-	-	fractured processes/phyrite crystals?	fractured processes/phyrite crystals?	-	Prosomatífera	Lagenochitinidae	Ancyrochitininae	Ancyrochitina
S15-73-9162	4975 m	S15	153.46	49.64	103.82	0.323472	0.323472	86.68	2:1	39.25	-	2:1	2:1	-	1:1	conical	blunt	flat/concave	slightly convex	gentle	absent	cylindrical	-	smooth	O	O	5.59	7.01	26.44	40.93	-	-	-	-	-	-	-	-	-	-	-	-	fractured neck	fractured neck	-	Prosomatífera	Lagenochitinidae	Ancyrochitininae	Ancyrochitina
S15-78-9162	4975 m	S15	192.49	79.86	112.63	0.414879	0.414879	84.79	2:1	34.51	42.69	1:1	2:1	2:1	2:1	conical/ovoid	blunt	convex	slightly convex	gentle	absent	cylindrical	spinate	smooth	O	O	4.44	2.77	5.97	15.33	-	-	-	-	-	-	-	-	-	-	-	-	fractured processes/phyrite crystals?	fractured processes/phyrite crystals?	-	Prosomatífera	Lagenochitinidae	Ancyrochitininae	Ancyrochitina
S15-89-9162	4975 m	S15	186.72	97.46	89.26	0.521958	0.521958	84.76	2:1	36.63	37.7	1:1	2:1	2:1	2:1	conical	blunt	flat	straight	gentle	absent	cylindrical	spinate	smooth	O	O	5.61	6.55	13.03	45.52	-	-	-	-	4.77	-	7.29	-	3.58	4.08	4.89	12.74	fractured processes	fractured processes	-	Prosomatífera	Lagenochitinidae	Ancyrochitininae	Ancyrochitina
S15-94-9162	4975 m	S15	240.57	96.36	144.21	0.400549	0.400549	79.66	3:1	35.1	42.15	1:1	2:1	2:1	2:1	conical/ovoid	blunt	flat	slightly convex	weak	absent	flared	straight	smooth	O	O	7.68	-	19.23	-	-	-	-	-	-	-	-	-	-	-	-	-	fractured processes	fractured processes	-	Prosomatífera	Lagenochitinidae	Ancyrochitininae	Ancyrochitina
S16-09-9162	4975 m	S16	174.82	63.18	111.64	0.3614	0.3614	89.47	2:1	34.73	-	2:1	3:1	-	2:1	conical	sharp	convex	slightly convex	gentle	absent	cylindrical	straight	smooth	O	O	2.93	6.91	7.05	9.57	-	-	-	-	-	-	-	-	-	-	-	-	fractured neck and processes	fractured neck and processes	-	Prosomatífera	Lagenochitinidae	Ancyrochitininae	Ancyrochitina
S16-12-9162	4975 m	S16	206.93	90.13	116.8	0.435558	0.435558	84.49	2:1	31.83	37.96	1:1	3:1	2:1	2:1	conical	blunt	flat	slightly concave	weak	absent	cylindrical	straight	smooth	O	O	6.93	9.27	7.08	10.88	-	-	-	-	-	-	-	-	-	-	-	-	fractured processes	fractured processes	-	Prosomatífera	Lagenochitinidae	Ancyrochitininae	Ancyrochitina
S16-13-9162	4975 m	S16	201.93	78.34	123.59	0.387956	0.387956	89.93	2:1	36.24	39.61	2:1	2:1	2:1	2:1	conical/ovoid	blunt	convex	straight	gentle	absent	cylindrical	straight	smooth	O	O	7.8	9.51	12.5	19.46	-	-	-	-	-	-	-	-	-	-	-	-	fractured processes	fractured processes	-	Prosomatífera	Lagenochitinidae	Ancyrochitininae	Ancyrochitina
S16-20-9162	4975 m	S16	214.68	82.6	132.08	0.384759	0.384759	79.73	3:1	33.83	43.2	2:1	2:1	2:1	2:1	conical	blunt	flat	straight	gentle	absent	flared	spinate	smooth	O	O	7.54	4.69	3.77	17.76	-	-	-	-	-	-	-	-	-	-	-	-	fractured processes	fractured processes	-	Prosomatífera	Lagenochitinidae	Ancyrochitininae	Ancyrochitina
S16-31-9162	4975 m	S16	162.93	62.86	100.07	0.38581	0.38581	89.99	2:1	35.52	38.96	2:1	3:1	2:1	2:1	conical	sharp	flat	straight	gentle	absent	flared	straight	smooth	O	O	9.36	6.45	43.58	23.91	-	-	-	-	5.35	-	12.96	-	2.55	3.26	15.82	17.34	complete specimen/fractured processes	complete specimen/fractured processes	-	Prosomatífera	Lagenochitinidae	Ancyrochitininae	Ancyrochitina
S16-73-9162	4975 m	S16	190.44	74.77	115.67	0.392617	0.392617	77.87	2:1	35.67	44.67	2:1	2:1	2:1	2:1	conical	blunt	convex	slightly convex	gentle	absent	flared	straight	smooth	O	O	9.14	7.7	32.36	36.16	-	-	-	-	-	-	-	-	-	-	-	-	fractured processes	fractured processes	-	Prosomatífera	Lagenochitinidae	Ancyrochitininae	Ancyrochitina
S17-17-9162	4975 m	S17	214.65	89.9	124.75	0.418821	0.418821	85.68	3:1	32.88	47.11	1:1	3:1	2:1	2:1	conical	blunt	flat/convex	slightly concave	gentle	absent	flared	straight	smooth	O	O	8.82	8	20.2	18.59	-	-	-	-	-	-	-	-	-	-	-	-	fractured processes	fractured processes	-	Prosomatífera	Lagenochitinidae	Ancyrochitininae	Ancyrochitina
S5-12-9162	4975 m	S5	178.98	66.67	112.31	0.3725	0.3725	78.61	2:1	43.69	43.34	2:1	2:1	2:1	2:1	conical	blunt	flat	slightly concave	gentle	absent	cylindrical	straight	smooth	O	O	7.95	10.78	19.11	45.99	-	-	-	-	-	-	-	-	1.06	2.12	5.47	12.21	fractured processes	fractured processes	-	Prosomatífera	Lagenochitinidae	Ancyrochitininae	Ancyrochitina
S6-03-9162	4975 m	S6	167.74	61.15	106.59	0.364552	0.364552	84.96	2:1	39.18	42.54	2:1	2:1	2:1	2:1	conical	blunt	flat	straight	gentle	absent	cylindrical	spinate	smooth	O	O	5.88	5.09	12.6	12.73	-	-	-	-	-	-	-	-	-	-	-	-	fractured processes	fractured processes	-	Prosomatífera	Lagenochitinidae	Ancyrochitininae	Ancyrochitina
S7-17-9162	4975 m	S7	179.9	77.87	102.03	0.432852	0.432852	90.56	2:1	37.93	46.81	1:1	2:1	2:1	2:1	conical	blunt/sharp	flat	straight	gentle	absent	cylindrical/flared	spinate	smooth	O	O	5.76	7.3	8.31	9.52	-	-	-	-	-	-	-	-	-	-	-	-	fractured base and processes	fractured base and processes	-	Prosomatífera	Lagenochitinidae	Ancyrochitininae	Ancyrochitina
S7-24-9162	4975 m	S7	241.12	118.84	122.28	0.492867	0.492867	90.6	3:1	37.67	48.82	1:1	2:1	2:1	2:1	conical	blunt	flat	slightly convex	gentle	inconspicuous	cylindrical	spinate	smooth	O	O	7.6	7.43	17.74	55.07	-	-	-	-	-	-	-	-	12.35	-	46.43	-	fractured processes	fractured processes	-	Prosomatífera	Lagenochitinidae	Ancyrochitininae	Ancyrochitina
S14-91-9162	4975 m	S14	133.85	28.37	105.48	0.211954	0.211954	83.95	2:1	39.01	47.64	4:1	2:1	2:1	1:1	ovoid	inconspicuous	hemispherical	convex	gentle	inconspicuous	flared	spinate	dense simple hairs or spines	O	O	0.62	0.62	3.69	3.35	0.78	0.7	4.7	3.77	0.75	0.48	2.78	3.13	-	-	-	-	complete specimen	complete specimen	-	Prosomatífera	Lagenochitinidae	Angochitininae	Angochitina
S11-31-9162	4975 m	S11	261.05	114	147.05	0.436698	0.436698	89.2	3:1	52.07	-	1:1	2:1	-	2:1	ovoid elongated	inconspicuous	hemispherical	slightly convex	gentle	absent	cylindrical	spinate	simple hairs or spines	O	O	0.91	1.91	5.98	5.21	1.1	1.15	3.68	3.68	1.94	1.04	2.62	5.31	-	-	-	-	fractured neck and base	fractured neck and base	-	Prosomatífera	Lagenochitinidae	Angochitininae	Angochitina
S13-59-9162	4975 m	S13	262.35	115.13	147.22	0.438841	0.438841	91.78	3:1	46.26	44.4	1:1	2:1	2:1	2:1	ovoid elongated	inconspicuous	hemispherical	slightly convex	inconspicuous	absent	cylindrical	spinate	simple spines/verrucate	O	O	0.61	0.96	2.05	2.04	0.81	0.64	2.69	3.22	0.98	0.89	1.21	2.32	-	-	-	-	cones less than 2µm/fractured spines?	cones less than 2µm/fractured spines?	-	Prosomatífera	Lagenochitinidae	Angochitininae	Angochitina
S14-93-9162	4975 m	S14	280.28	114.43	165.85	0.40827	0.40827	82.38	3:1	39.85	51.12	1:1	2:1	2:1	2:1	ovoid elongated	inconspicuous	hemispherical	slightly convex	inconspicuous	absent	cylindrical	spinate	simple hairs or spines	O	O	1.1	1.52	2.28	6.29	1.74	1.19	2.11	5.44	1.42	1.55	3.96	2.76	-	-	-	-	fractured base	fractured base	-	Prosomatífera	Lagenochitinidae	Angochitininae	Angochitina
S6-18-9162	4975 m	S6	132.82	46.24	86.58	0.34814	0.34814	81.35	2:1	45.08	35.99	2:1	2:1	2:1	2:1	ovoid	inconspicuous	hemisferical	convex	marked	weak	cylindrical	spinate	simple hairs or spines	O	O	0.42	-	1.13	-	1.9	0.51	3.7	2.03	1.19	0.75	4	1.18	-	-	-	-	fractured spines	fractured spines	-	Prosomatífera	Lagenochitinidae	Angochitininae	Angochitina
S13-57-9162	4975 m	S13	149.74	58.42	91.32	0.390143	0.390143	81.99	2:1	39.83	40.04	2:1	2:1	2:1	2:1	cylindro-conical	blunt	flat/convex	straight	gentle	week/absent	flared	straight	simple spines/verrucate	O	O	0.58	0.82	2.1	0.94	0.97	1.59	1.63	1.83	0.58	0.65	1.78	2.14	-	-	-	-	simple small spines/complete specimen	simple small spines/complete specimen	-	Prosomatífera	Conochitinidae	Belonechitininae	Belonechitina
S14-76-9162	4975 m	S14	209	49.82	159.18	0.238373	0.238373	78.14	3:1	38.94	46.44	3:1	2:1	2:1	1:1	cylindro-conical	blunt	flat	straight	gentle	week/absent	flared	straight	simple spines/verrucate	O	O	0.63	-	1.53	-	0.47	-	1.98	-	0.38	-	2.93	-	-	-	-	-	very small spines/base fractured	very small spines/base fractured	-	Prosomatífera	Conochitinidae	Belonechitininae	Belonechitina
S15-04-9162	4975 m	S15	175.78	57.81	117.97	0.328877	0.328877	87.75	2:1	45.45	41.11	2:1	2:1	2:1	1:1	cylindro-conical	blunt	flat/convex	straight	gentle	week/absent	slightly flared	straight	simple hairs or spines	O	O	0.55	0.71	3.65	2.77	0.54	0.95	3.91	4.03	0.6	-	1.32	-	-	-	-	-	simple small spines	simple small spines	-	Prosomatífera	Conochitinidae	Belonechitininae	Belonechitina
S15-66-9162	4975 m	S15	178.93	62.8	116.13	0.350975	0.350975	78.56	2:1	40.08	38.51	2:1	2:1	2:1	2:1	cylindro-conical	inconspicuous	convex	straight	gentle	week/absent	slightly flared	straight	simple hairs or spines	O	O	0.7	0.93	1.01	1.33	0.52	0.81	1.84	3.52	0.54	0.63	1.96	3.06	-	-	-	-	simple small spines	simple small spines	-	Prosomatífera	Conochitinidae	Belonechitininae	Belonechitina
S16-78-9162	4975 m	S16	185.74	51.61	134.13	0.277862	0.277862	89.95	2:1	48.63	46.44	3:1	2:1	2:1	1:1	cylindro-conical	blunt	convex	straight	gentle	week/absent	slightly flared	straight	simple spines/verrucate	O	O	0.45	-	0.95	-	0.62	-	0.71	-	0.43	-	0.75	-	-	-	-	-	simple small spines/complete specimen	simple small spines/complete specimen	-	Prosomatífera	Conochitinidae	Belonechitininae	Belonechitina
S16-93-9162	4975 m	S16	141.12	35.24	105.88	0.249717	0.249717	70.75	2:1	41.23	41.14	3:1	2:1	2:1	1:1	cylindro-conical	blunt	convex	straight	gentle	week/absent	slightly flared	straight	smooth/verrucate	O	O	0.41	-	1.7	-	0.41	-	1.81	-	0.51	-	2.05	-	-	-	-	-	simple small spines/fractured base	simple small spines/fractured base	-	Prosomatífera	Conochitinidae	Belonechitininae	Belonechitina
S10-32-9162	4975 m	S10	162.61	63.13	99.48	0.38823	0.38823	102.6	2:1	38.29	48.94	2:1	3:1	2:1	2:1	conical	blunt	flat/convex	convex	gentle	absent	flared	spinate	simple spines	O	O	1.06	0.67	8.43	6.5	1.25	1.07	5.74	5.15	1.16	1.23	3.5	3.38	-	-	-	-	fractured base	fractured base	-	Prosomatífera	Lagenochitinidae	Angochitininae	Fungochitina
S11-50-9162	4975 m	S11	105.5	46.29	59.21	0.438768	0.438768	80.9	1:1	38.44	34.72	1:1	2:1	2:1	2:1	conical/ovoid	sharp	flat/convex	convex	marked	weak	flared	spinate	simple spines	O	O	2.95	1.26	8.56	10.67	0.59	0.61	1.76	4.56	0.89	0.92	3.9	8.66	-	-	-	-	complete specimen	complete specimen	-	Prosomatífera	Lagenochitinidae	Angochitininae	Fungochitina
S13-37-9162	4975 m	S13	166.85	53.5	113.35	0.320647	0.320647	89.83	2:1	37.72	42.93	2:1	2:1	2:1	1:1	conical	blunt	flat/onvex	straight	gentle	absent	flared	spinate	simple spines less than 2µ	O	O	0.48	-	1.13	-	0.52	-	1.42	-	0.5	-	1.38	-	-	-	-	-	eroded surface?	eroded surface?	-	Prosomatífera	Lagenochitinidae	Angochitininae	Fungochitina
S14-69-9162	4975 m	S14	162.04	64.39	97.65	0.397371	0.397371	83.3	2:1	41.08	40.9	2:1	2:1	2:1	2:1	conical/ovoid	blunt	flat/convex	convex	gentle	absent	cylindrical	spinate	simple spines	O	O	1.91	2.73	2.62	1.29	2.08	1.12	3.35	5.71	0.86	1.19	1.27	1.09	-	-	-	-	eroded vesicle wall	eroded vesicle wall	-	Prosomatífera	Lagenochitinidae	Angochitininae	Fungochitina
S15-20-9162	4975 m	S15	124.31	55.68	68.63	0.447912	0.447912	93.27	1:1	39.89	43.77	1:1	2:1	2:1	2:1	conical/ovoid	blunt	convex	convex	gentle	weak	cylindrical	spinate	simple spines	O	O	0.52	0.68	5.2	5.59	0.62	0.64	4.01	5.64	0.69	0.67	1.53	3	-	-	-	-	complete specimen	complete specimen	-	Prosomatífera	Lagenochitinidae	Angochitininae	Fungochitina
S15-47-9162	4975 m	S15	144.15	68.75	75.4	0.476934	0.476934	83.37	2:1	32.17	32.39	1:1	3:1	3:1	2:1	conical	blunt	flat	slightly concave	gentle	absent	tapering	straight	simple spines less than 2µ	O	O	0.48	-	1.26	-	0.54	-	1.59	-	0.44	-	1.19	-	-	-	-	-	pyrite crystals? - eroded surface?	pyrite crystals? - eroded surface?	-	Prosomatífera	Lagenochitinidae	Angochitininae	Fungochitina
S15-100-9162	4975 m	S15	190.41	82.81	107.6	0.434904	0.434904	100.03	2:1	52.06	41.38	1:1	2:1	2:1	2:1	conical	blunt	flat	convex	marked	weak	cylindrical	spinate	simple spines	O	O	0.8	0.33	2.74	3.33	0.86	0.52	2.51	3.46	1.2	1.22	2.92	3.43	-	-	-	-	fractured neck	fractured neck	-	Prosomatífera	Lagenochitinidae	Angochitininae	Fungochitina
S7-34-9162	4975 m	S7	161.37	67.1	94.27	0.415815	0.415815	70.88	2:1	37.03	42.68	2:1	2:1	2:1	2:1	ovoid	inconspicuous	hemispherical	convex	distinct	gentle	cylindrical	spinate	smooth	O	O	-	-	-	-	-	-	-	-	-	-	-	-	-	-	-	-	complete specimen	complete specimen	-	Prosomatífera	Lagenochitinidae	Lagenochitininae	Lagenochitina
S11-48-9162	4975 m	S11	132.12	63.69	68.43	0.482062	0.482062	75.85	2:1	36.14	31.1	1:1	2:1	2:1	2:1	ovoid/conical?	inconspicuous	convex	convex	distinct	gentle	cylindrical	straight	smooth	O	O	-	-	-	-	-	-	-	-	-	-	-	-	-	-	-	-	fractured/deformed specimen	fractured/deformed specimen	-	Prosomatífera	Lagenochitinidae	Lagenochitininae	Lagenochitina
S13-35-9162	4975 m	S13	201.22	78.33	122.89	0.389275	0.389275	87.81	2:1	46.52	53.3	2:1	2:1	2:1	2:1	ovoid	inconspicuous	hemispherical	convex	distinct	gentle	slightly flared	straight	smooth	O	O	-	-	-	-	-	-	-	-	-	-	-	-	-	-	-	-	fractured specimen	fractured specimen	-	Prosomatífera	Lagenochitinidae	Lagenochitininae	Lagenochitina
S13-84-9162	4975 m	S13	208.93	100	108.93	0.478629	0.478629	76.32	3:1	40.05	38.65	1:1	2:1	2:1	2:1	ovoid	inconspicuous	convex	convex	distinct	gentle	cylindrical	straight	smooth	O	O	-	-	-	-	-	-	-	-	-	-	-	-	-	-	-	-	complete specimen	complete specimen	-	Prosomatífera	Lagenochitinidae	Lagenochitininae	Lagenochitina
S11-54-9162	4975 m	S11	162.31	55.25	107.06	0.340398	0.340398	83.87	2:1	42.12	-	2:1	2:1	-	2:1	conical	blunt	flat	straight/concave	gentle	absent	cylindrical	-	smooth	O	O	-	-	-	-	-	-	-	-	-	-	-	-	-	-	-	-	fractured neck	fractured neck	-	Prosomatífera	Lagenochitinidae	Lagenochitininae	Lagenochitina
S11-55-9162	4975 m	S11	189.46	22.28	167.18	0.117597	0.117597	79.13	2:1	43.49	39.45	8:1	2:1	2:1	1:1	cylindrical/conical	blunt	flat	straight/concave	gentle	absent	cylindrical	straight	smooth	O	O	-	-	-	-	-	-	-	-	-	-	-	-	-	-	-	-	complete specimen/with mucron	complete specimen/with mucron	Stub11-9162-N19-4	Prosomatífera	Lagenochitinidae	Lagenochitininae	Lagenochitina
S12-20-9162	4975 m	S12	166.19	20.65	145.54	0.124255	0.124255	85.29	2:1	37.3	34.67	7:1	2:1	2:1	1:1	cylindrical/conical	blunt	flat/convex	straight/concave	gentle	absent	cylindrical	spinate	smooth/verrucate	O	O	-	-	-	-	-	-	-	-	-	-	-	-	-	-	-	-	fractured specimen	fractured specimen	-	Prosomatífera	Lagenochitinidae	Lagenochitininae	Lagenochitina
S12-54-9162	4975 m	S12	147.13	24.46	122.67	0.166248	0.166248	78.49	2:1	35.94	39.64	5:1	2:1	2:1	1:1	cylindrical/conical	blunt	flat	straight/concave	gentle	absent	slightly flared	spinate	smooth - verrucate	O	O	-	-	-	-	-	-	-	-	-	-	-	-	-	-	-	-	complete specimen	complete specimen	-	Prosomatífera	Lagenochitinidae	Lagenochitininae	Lagenochitina
S13-43-9162	4975 m	S13	171.73	59.75	111.98	0.34793	0.34793	74.93	2:1	37.67	38.1	2:1	2:1	2:1	2:1	cylindrical/conical	inconspicuous	hemispherical	straight/concave	gentle	absent	cylindrical	-	smooth	O	O	-	-	-	-	-	-	-	-	-	-	-	-	-	-	-	-	fractured neck	fractured neck	-	Prosomatífera	Lagenochitinidae	Lagenochitininae	Lagenochitina
S13-76-9162	4975 m	S13	179.89	35.43	144.46	0.196954	0.196954	71.69	3:1	37	45.65	4:1	2:1	2:1	1:1	cylindrical	inconspicuous	hemispherical	straight/concave	gentle	absent	slightly flared	spinate	smooth	O	P	-	-	-	-	-	-	-	-	-	-	-	-	-	-	-	-	base very fractured	base very fractured	-	Prosomatífera	Lagenochitinidae	Lagenochitininae	Lagenochitina
S13-97-9162	4975 m	S13	145.64	26.93	118.71	0.184908	0.184908	68.32	2:1	31.32	36.74	4:1	2:1	2:1	1:1	cylindrical/conical	blunt	flat	straight/concave	gentle	absent	slightly flared	straight	smooth	O	O	-	-	-	-	-	-	-	-	-	-	-	-	-	-	-	-	complete specimen	complete specimen	-	Prosomatífera	Lagenochitinidae	Lagenochitininae	Lagenochitina
S15-37-9162	4975 m	S15	177.02	36.91	140.11	0.208508	0.208508	86.7	2:1	40.81	-	4:1	2:1	-	1:1	cylindrical/conical	blunt	convex	straight/concave	gentle	absent	cylindrical	-	smooth	O	O	-	-	-	-	-	-	-	-	-	-	-	-	-	-	-	-	fractured specimen	fractured specimen	-	Prosomatífera	Lagenochitinidae	Lagenochitininae	Lagenochitina
S16-10-9162	4975 m	S16	141.9	32.99	108.91	0.232488	0.232488	84.07	2:1	40.92	40.54	3:1	2:1	2:1	1:1	cylindrical/conical	blunt	convex	straight/concave	gentle	absent	cylindrical	spinate	vermiculate/verrucate	O	O	-	-	-	-	-	-	-	-	-	-	-	-	-	-	-	-	vesicle wall degradated?	vesicle wall degradated?	-	Prosomatífera	Lagenochitinidae	Lagenochitininae	Lagenochitina
S16-70-9162	4975 m	S16	161.67	53.51	108.16	0.330983	0.330983	81.13	2:1	42.32	31.43	2:1	2:1	3:1	1:1	cylindrical/conical	inconspicuous	convex	straight/concave	gentle	absent	cylindrical	spinate	smooth	O	O	-	-	-	-	-	-	-	-	-	-	-	-	-	-	-	-	fractured specimen	fractured specimen	-	Prosomatífera	Lagenochitinidae	Lagenochitininae	Lagenochitina
S5-01-9162	4975 m	S5	160.84	53.67	107.17	0.333686	0.333686	80.94	2:1	41.81	41.89	2:1	2:1	2:1	2:1	cylindrical/conical	blunt	convex	straight/concave	gentle	absent	flared/cylindrical	flared	smooth - verrucate	O	O	-	-	-	-	-	-	-	-	-	-	-	-	-	-	-	-	complete specimen	complete specimen	-	Prosomatífera	Lagenochitinidae	Lagenochitininae	Lagenochitina
S12-06-9162	4975 m	S12	221.44	48.66	172.78	0.219743	0.219743	86.97	3:1	60.18	60.84	4:1	1:1	1:1	1:1	cylindrical/conical	blunt	convex	straight/convex	gentle	absent	cylindrical	spinate	smooth/verrucate	O	O	-	-	-	-	-	-	-	-	-	-	-	-	-	-	-	-	complete specimen	complete specimen	-	Prosomatífera	Lagenochitinidae	Lagenochitininae	Lagenochitina
S14-84-9162	4975 m	S14	217.57	42.09	175.48	0.193455	0.193455	75.91	3:1	53.59	49.43	4:1	1:1	2:1	1:1	cylindrical/conical	inconspicuous	hemispherical	straight/convex	gentle	absent	cylindrical	straight	smooth	O	O	-	-	-	-	-	-	-	-	-	-	-	-	-	-	-	-	fractured specimen	fractured specimen	-	Prosomatífera	Lagenochitinidae	Lagenochitininae	Lagenochitina
S14-47-9162	4975 m	S14	132.96	28.72	104.24	0.216005	0.216005	81.39	2:1	43.72	54.17	4:1	2:1	2:1	1:1	conical	blunt	flat	straight	absent	absent	flared	straight	smooth/verrucate	O	O	-	-	-	-	-	-	-	-	-	-	-	-	-	-	-	-	complete specimen	complete specimen	-	Prosomatífera	Lagenochitinidae	Lagenochitininae	Lagenochitina
S7-25-9162	4975 m	S7	130.2	45.18	85.02	0.347005	0.347005	34.46	4:1	19.24	22.17	2:1	2:1	2:1	2:1	ovoid/cylindrical	inconspicuous	hemisferical	straight/slightly convex	weak	absent	cylindrical	straight	smooth	O	O	-	-	-	-	-	-	-	-	-	-	-	-	-	-	-	-	complete specimen	complete specimen	-	Prosomatífera	Lagenochitinidae	Lagenochitininae	Lagenochitina
S11-05-9162	4975 m	S11	155.41	37.43	117.98	0.240847	0.240847	71.88	2:1	39.49	33.02	3:1	2:1	2:1	1:1	ovoid/cylindrical	inconspicuous	hemispherical	convex	gentle	inconspicuous	tapering	straight	smooth	O	O	-	-	-	-	-	-	-	-	-	-	-	-	-	-	-	-	incomplete specimen	incomplete specimen	-	Prosomatífera	Lagenochitinidae	Lagenochitininae	Lagenochitina
S11-11-9162	4975 m	S11	187.72	43.92	143.8	0.233965	0.233965	74.47	3:1	31.36	38.51	3:1	2:1	2:1	1:1	ovoid/cylindrical	inconspicuous	hemispherical	convex	gentle	absent	cylindrical	straight	smooth	O	O	-	-	-	-	-	-	-	-	-	-	-	-	-	-	-	-	complete specimen	complete specimen	Stub11-9162-Q20(3-4)	Prosomatífera	Lagenochitinidae	Lagenochitininae	Lagenochitina
S12-24-9162	4975 m	S12	197.15	31.78	165.37	0.161197	0.161197	76.39	3:1	30.08	33.16	5:1	3:1	2:1	1:1	ovoid/cylindrical	inconspicuous	hemispherical	convex	gentle	absent	flared	straight	smooth	O	O	-	-	-	-	-	-	-	-	-	-	-	-	-	-	-	-	fractured base	fractured base	-	Prosomatífera	Lagenochitinidae	Lagenochitininae	Lagenochitina
S13-04-9162	4975 m	S13	199.98	55.51	144.47	0.277578	0.277578	80.55	2:1	35.54	30.57	3:1	2:1	3:1	1:1	ovoid/cylindrical	inconspicuous	convex	convex	gentle	inconspicuous	tapering	straight	smooth	O	O	-	-	-	-	-	-	-	-	-	-	-	-	-	-	-	-	complete specimen	complete specimen	-	Prosomatífera	Lagenochitinidae	Lagenochitininae	Lagenochitina
S13-39-9162	4975 m	S13	191.18	58.21	132.97	0.304477	0.304477	77.03	2:1	36.06	-	2:1	2:1	-	1:1	ovoid/cylindrical	inconspicuous	hemispherical	convex	gentle	absent	cylindrical	-	smooth	O	O	-	-	-	-	-	-	-	-	-	-	-	-	-	-	-	-	fractured neck	fractured neck	-	Prosomatífera	Lagenochitinidae	Lagenochitininae	Lagenochitina
S13-55-9162	4975 m	S13	237.4	81.11	156.29	0.34166	0.34166	90.83	3:1	54.14	41.79	2:1	2:1	2:1	2:1	ovoid/cylindrical	inconspicuous	hemispherical	convex	gentle	absent	tapering	spinate	smooth	O	O	-	-	-	-	-	-	-	-	-	-	-	-	-	-	-	-	complete specimen	complete specimen	-	Prosomatífera	Lagenochitinidae	Lagenochitininae	Lagenochitina
S16-25-9162	4975 m	S16	230.34	59.02	171.32	0.25623	0.25623	75.26	3:1	46.19	-	3:1	2:1	-	1:1	ovoid/cylindrical	inconspicuous	hemispherical	convex	gentle	inconspicuous	tapering	-	smooth/verrucate	O	O	-	-	-	-	-	-	-	-	-	-	-	-	-	-	-	-	pyrite crystals?	pyrite crystals?	-	Prosomatífera	Lagenochitinidae	Lagenochitininae	Lagenochitina
S7-04-9162	4975 m	S7	180.27	66.91	113.36	0.371165	0.371165	89.67	2:1	44.72	48.93	2:1	2:1	2:1	2:1	conical	sharp	convex	straight	gentle	absent	cylindrical	spinate	simple, branched and multirooted hairs or spines	O	O	0.94	2.3	5.45	15.34	1.82	1.08	16.43	4.56	-	-	7.78	14.92	-	1/1	-	2.24	complete specimen	complete specimen	-	Prosomatífera	Lagenochitinidae	Angochitininae	Muscochitina ?
S14-34-9162	4975 m	S14	165.91	60.68	105.23	0.36574	0.36574	88.05	2:1	41.77	45.65	2:1	2:1	2:1	2:1	cylindroconical	blunt	flat	straight	gentle	absent	flared	straight	simple hairs or spines/verrucate	O	O	0.77	2.09	1.31	3.16	1.47	1.25	4.51	1.97	0.88	1.64	3.2	2.79	-	-	-	-	simple small spines/complete specimen	simple small spines/complete specimen	-	Prosomatífera	Lagenochitinidae	Angochitininae	Muscochitina ?
S7-35-9162	4975 m	S7	172.45	49.51	122.94	0.287098	0.287098	81.49	2:1	46.51	42.24	2:1	2:1	2:1	1:1	conical	blunt	convex/flat	straight/slightly convex	gentle	absent	cylindrical	straight	simple, branched and multirooted hairs or spines	O	O	8.82	2.89	5.76	7.48	1.21	2.38	1.93	4.22	1.3	2.55	10.51	7.95	-	-	-	-	complete specimen	complete specimen	-	Prosomatífera	Lagenochitinidae	Angochitininae	Muscochitina ?
S11-03-9162	4975 m	S11	152.18	-	-	-	-	81.86	2:1	42.02	-	-	2:1	-	-	ovoid/conical	blunt	convex	slightly convex	gentle	inconspicuous	flared	-	simple, branched and multirooted hairs or spines	O	O	1.3	1.03	7.31	10.9	2.07	0.73	5.14	6.18	2.09	1.9	8.21	4.02	-	-	-	-	fractured neck	fractured neck	Stub11-9162-T17-4	Prosomatífera	Lagenochitinidae	Angochitininae	Muscochitina ?
S11-42-9162	4975 m	S11	154.17	50.98	103.19	0.330674	0.330674	88.65	2:1	46.15	49.78	2:1	2:1	2:1	1:1	ovoid	inconspicuous	hemispherical	slightly convex	gentle	inconspicuous	flared	straight	simple, branched and multirooted hairs or spines	O	O	0.81	2.21	2.87	9.25	0.82	0.91	4.04	3.99	0.87	0.96	3.58	4.47	-	-	-	-	complete specimen	complete specimen	Stub11-9162-O17(1)	Prosomatífera	Lagenochitinidae	Angochitininae	Muscochitina ?
S12-33-9162	4975 m	S12	148.59	42.98	105.61	0.289252	0.289252	77.02	2:1	40.91	40.76	2:1	2:1	2:1	1:1	ovoid	inconspicuous	hemispherical	straight/slightly convex	gentle	absent	cylindrical	spinate	simple, branched and multirooted hairs or spines	O	O	7.18	7.83	6.83	9.91	3.56	5.65	7.73	27.33	4.22	3.34	6.62	5	-	-	-	-	complete specimen	complete specimen	-	Prosomatífera	Lagenochitinidae	Angochitininae	Muscochitina ?
S15-46-9162	4975 m	S15	146.49	36.61	109.88	0.249915	0.249915	80.84	2:1	46.44	45.28	3:1	2:1	2:1	1:1	conical	blunt	flat/convex	straight/slightly convex	gentle	absent	cylindrical	straight	simple hairs or spines meshlike	O	O	1.71	1.93	9.79	8.21	2.95	1.13	11.15	9.57	2.25	1.19	11.52	3.12	-	-	-	-	complete specimen	complete specimen	-	Prosomatífera	Lagenochitinidae	Angochitininae	Muscochitina ?
S15-71-9162	4975 m	S15	152.41	43.19	109.22	0.28338	0.28338	85.76	2:1	43.33	43.18	3:1	2:1	2:1	1:1	conical	blunt	flat/concave	straight/slightly convex	gentle	absent	flared	straight	simple hairs or spines meshlike	O	O	0.92	1.42	1.21	9.46	2.53	0.91	13.5	2.23	0.89	1.27	14.18	8.19	-	-	-	-	complete specimen	complete specimen	-	Prosomatífera	Lagenochitinidae	Angochitininae	Muscochitina ?
S15-07-9162	4975 m	S15	179.3	58.22	121.08	0.324707	0.324707	80.95	2:1	40.12	40.87	2:1	2:1	2:1	1:1	subconical	blunt	concave	straight/slightly convex	weak	inconspicuous	cylindrical	-	simple hairs or spines	O	O	2.89	2.44	2.6	3.77	3.66	1.73	3.28	9.85	1.16	1.85	5.18	8.55	-	-	-	-	complete specimen/aligned spines fractured	complete specimen/aligned spines fractured	-	Prosomatífera	Lagenochitinidae	Angochitininae	Ramochitina
S15-11-9162	4975 m	S15	183.66	74.08	109.58	0.403354	0.403354	86.69	2:1	38.46	40.6	1:1	2:1	2:1	2:1	conical	blunt	convex	straight	weak	absent	cylindrical	spinate	simple and branched hairs spines	O	O	2.45	4.16	8.56	15.05	2.68	4.33	22.13	30.38	1.34	2.45	21.38	13.77	2.44	1.51	8.32	9.47	complete specimen/spines fractured	complete specimen/spines fractured	-	Prosomatífera	Lagenochitinidae	Angochitininae	Ramochitina
S16-65-9162	4975 m	S16	170.74	72.29	98.45	0.423392	0.423392	84.4	2:1	42.65	-	1:1	2:1	-	2:1	subconical	blunt	concave ?	slightly convex	gentle	inconspicuous	cylindrical	straight	simple and branched hairs or spines	O	O	3.83	4.43	3.48	9.69	2.38	2.82	20	29.6	1.89	1.89	14.12	8.03	1.46	1.62	17.78	7.41	fractured neck/spines fractured	fractured neck/spines fractured	-	Prosomatífera	Lagenochitinidae	Angochitininae	Ramochitina
S17-11-9162	4975 m	S17	164.35	52.43	111.92	0.319014	0.319014	69.65	2:1	31.66	30.63	2:1	2:1	2:1	1:1	subconical	blunt	flat/convex?	straight/slightly convex	weak	absent	cylindrical	straight	simple and branched hairs or spines	O	O	2.87	-	2.14	-	1.13	1.5	15.25	16.48	2.8	0.82	2.75	14.27	0.96	0.54	6.37	6.82	complete specimen/aligned spines fractured	complete specimen/aligned spines fractured	-	Prosomatífera	Lagenochitinidae	Angochitininae	Ramochitina
S10-21-9162	4975 m	S10	182.04	42.81	139.23	0.235168	0.235168	80.89	2:1	42.11	47.37	3:1	2:1	2:1	1:1	ovoid elongated	inconspicuous	hemispherical	convex	gentle	inconspicuous	flared	spinate	simple and branched hairs or spines	O	O	1.83	2.57	14.61	12.76	3.41	1.69	11.3	14.58	1.33	2.57	5.88	9.04	1.17	0.8	4.93	6.59	complete specimen	complete specimen	-	Prosomatífera	Lagenochitinidae	Angochitininae	Ramochitina
S10-27-9162	4975 m	S10	186.63	52.67	133.96	0.282216	0.282216	77.61	2:1	40.34	31.08	3:1	2:1	2:1	1:1	ovoid	inconspicuous	flat	convex	inconspicuous	absent	tapering	spinate	simple hairs or spines	O	O	3.6	4.75	4.66	20.9	2.92	5.45	13.89	19.3	2.73	4.12	14.61	18.59	-	-	-	-	fractured spines	fractured spines	Stub10-9162-N46-2	Prosomatífera	Lagenochitinidae	Angochitininae	Ramochitina
S10-55-9162	4975 m	S10	179.52	52.73	126.79	0.293728	0.293728	74.92	2:1	41.39	37.97	2:1	2:1	2:1	1:1	ovoid	inconspicuous	hemispherical	convex	inconspicuous	absent	cylindrical	-	simple and branched hairs or spines	O	O	2.17	1.92	10.23	10.63	1.72	2.49	18.16	16.6	2.42	2.27	5.31	20.98	0.67	1.17	4.9	10.27	fractured neck	fractured neck	-	Prosomatífera	Lagenochitinidae	Angochitininae	Ramochitina
S11-07-9162	4975 m	S11	175.24	39.27	135.97	0.224093	0.224093	67.06	3:1	43.63	44.27	3:1	2:1	2:1	1:1	ovoid	inconspicuous	-	convex	inconspicuous	absent	flared	flared	simple hairs or spines	O	O	2.62	3.42	3.79	7.72	3.36	2.52	13.31	21.23	3.28	2.45	6.6	10.73	-	-	-	-	fractured base	fractured base	Stub11-9162-T21	Prosomatífera	Lagenochitinidae	Angochitininae	Ramochitina
S11-09-9162	4975 m	S11	166.4	25.81	140.59	0.155108	0.155108	71.05	2:1	30.77	30.21	5:1	2:1	2:1	1:1	ovoid	inconspicuous	hemispherical	convex	inconspicuous	absent	tapering	straight	simple and branched hairs or spines	O	O	1.94	2.56	24.17	10.5	3.62	2.72	17.75	33.71	2.86	1.3	9.61	12.4	1.65	3.23	4.63	4.23	fractured spines	fractured spines	Stub11-9162-S23-3	Prosomatífera	Lagenochitinidae	Angochitininae	Ramochitina
S11-13-9162	4975 m	S11	159.13	30.75	128.38	0.193238	0.193238	78.35	2:1	44.04	-	4:1	2:1	-	1:1	ovoid	inconspicuous	hemispherical	convex	inconspicuous	absent	cylindrical	-	simple hairs or spines	O	O	2.34	3.89	12.89	14.66	1.68	2.45	7.03	11.39	1.72	2.85	6.55	9.38	-	-	-	-	fractured neck and spines	fractured neck and spines	Stub11-9162-R19-3	Prosomatífera	Lagenochitinidae	Angochitininae	Ramochitina
S11-37-9162	4975 m	S11	191.54	91.1	100.44	0.475619	0.475619	74.08	3:1	38.84	44.99	1:1	2:1	2:1	2:1	ovoid elongated	inconspicuous	hemispherical	straight	inconspicuous	absent	cylindrical	straight	simple and branched hairs or spines	O	O	4.43	4.12	24.5	10.65	1.8	1.42	9.95	22.39	1.46	2.72	12.71	6.1	0.64	0.9	10.68	9.03	complete specimen	complete specimen	Stub11-9162-P18-1	Prosomatífera	Lagenochitinidae	Angochitininae	Ramochitina
S12-07-9162	4975 m	S12	160.3		160.3		-	80.99	2:1	35.06	28.12		2:1	3:1	1:1	ovoid	inconspicuous	hemispherical	convex	inconspicuous	absent	tapering	straight	simple, branched/multirooted hairs or spines	O	O	3.7	2.69	12.31	13.13	1.97	2.39	19.02	16.21	0.87	1.45	9.53	9.23	1.65	1.11	7.98	9.68	complete specimen	complete specimen	-	Prosomatífera	Lagenochitinidae	Angochitininae	Ramochitina
S12-10-9162	4975 m	S12	178.87	36.04	142.83	0.201487	0.201487	68.11	3:1	38.53	35.07	4:1	2:1	2:1	1:1	ovoid elongated	inconspicuous	hemispherical	weakly convex	weak	inconspicuous	cylindrical	spinate	simple and branched hairs or spines	O	O	1.89	2.94	11.83	8.09	1.31	1.85	14.79	13.23	1.59	0.99	18	12.13	1.14	0.55	10.14	2.88	fractured neck	fractured neck	-	Prosomatífera	Lagenochitinidae	Angochitininae	Ramochitina
S12-12-9162	4975 m	S12	175.44	27.55	147.89	0.157034	0.157034	78.65	2:1	23.77	29.26	5:1	3:1	3:1	1:1	ovoid	inconspicuous	hemispherical	convex	inconspicuous	absent	-	straight	simple and branched hairs or spines	O	O	2.43	2.42	7.98	10.79	2.32	1.75	15.77	19.8	1.67	2.36	2.36	7.6	1.2	0.45	4.85	4.55	fractured neck and spines	fractured neck and spines	-	Prosomatífera	Lagenochitinidae	Angochitininae	Ramochitina
S12-25-9162	4975 m	S12	165.38	34.77	130.61	0.210243	0.210243	67.16	2:1	30.19	33.03	4:1	2:1	2:1	1:1	ovoid	inconspicuous	hemispherical	convex	inconspicuous	absent	flared	straight	simple hairs or spines	O	O	3.22	3.46	3.36	4.29	3.77	3.39	6.66	2.63	5	3.99	5.58	5.4	-	-	-	-	fractured spines/phyrite crystals?	fractured spines/phyrite crystals?	-	Prosomatífera	Lagenochitinidae	Angochitininae	Ramochitina
S12-53-9162	4975 m	S12	174.66	28.53	146.13	0.163346	0.163346	76.66	2:1	35.18	40.73	5:1	2:1	2:1	1:1	conical/cylindrical	blunt	flat	straight	gentle	absent	flared	straight	simple and branched hairs or spines	O	O	3.58	3.11	3.98	6.11	1.18	0.94	11.54	9.84	1.64	1.38	2.98	1.16	0.79	0.83	5.91	5.46	complete specimen	complete specimen	-	Prosomatífera	Lagenochitinidae	Angochitininae	Ramochitina
S12-73-9162	4975 m	S12	167.3	42.09	125.21	0.251584	0.251584	86.26	2:1	46.7	-	3:1	2:1	-	1:1	ovoid	inconspicuous	hemispherical	convex	inconspicuous	absent	cylindrical	-	simple and branched hairs or spines	O	O	1.61	1.94	9.62	9.16	1.6	1.65	14.23	14.21	1.54	2.18	23.15	9.03	1.9	2.03	6.47	6.78	fractured neck	fractured neck	-	Prosomatífera	Lagenochitinidae	Angochitininae	Ramochitina
S13-03-9162	4975 m	S13	192.4	56.92	135.48	0.295842	0.295842	74.95	3:1	39.58	40.13	2:1	2:1	2:1	1:1	ovoid elongated	inconspicuous	hemispherical	convex	gentle	inconspicuous	cylindrical	straight	simple hairs or spines	O	O	2.86	2.87	3.69	6.93	3.63	2.41	7.42	15.51	2.84	2.2	1.82	3.18	-	-	-	-	espinas fracturadas	espinas fracturadas	-	Prosomatífera	Lagenochitinidae	Angochitininae	Ramochitina
S13-24-9162	4975 m	S13	194.69	59.58	135.11	0.306025	0.306025	77.26	3:1	45.13	46.51	2:1	2:1	2:1	1:1	ovoid elongated	inconspicuous	hemispherical	convex	gentle	absent	cylindrical	straight	simple and branched hairs or spines	O	O	2.01	2.67	8.8	22.4	2.37	3.06	22.21	25.4	2.99	1.2	5.4	9.88	1.36	1.86	5.65	9.35	fractured spines	fractured spines	-	Prosomatífera	Lagenochitinidae	Angochitininae	Ramochitina
S13-36-9162	4975 m	S13	195.31	44.99	150.32	0.230352	0.230352	68.03	3:1	38.33	35.16	3:1	2:1	2:1	1:1	ovoid	inconspicuous	hemispherical	convex	inconspicuous	absent	cylindrical	straight	simple hairs or spines	O	O	3.85	5.11	4.35	4.7	2.3	4.04	8.37	10.78	2.68	3.34	5.89	2.85	-	-	-	-	fractured neck and spines	fractured neck and spines	-	Prosomatífera	Lagenochitinidae	Angochitininae	Ramochitina
S13-41-9162	4975 m	S13	154.97	32.61	122.36	0.210428	0.210428	74.13	2:1	33.78	34.68	4:1	2:1	2:1	1:1	ovoid	inconspicuous	hemispherical	convex	inconspicuous	absent	cylindrical	-	simple hairs or spines	O	O	3.34	5.25	5.34	4.1	3.17	5.27	6.34	2.73	2.54	2.92	3.72	10.03	-	-	-	-	fractured neck and spines	fractured neck and spines	-	Prosomatífera	Lagenochitinidae	Angochitininae	Ramochitina
S14-22-9162	4975 m	S14	180.39	56.25	124.14	0.311824	0.311824	70.36	3:1	34.32	33.92	2:1	2:1	2:1	1:1	ovoid elongated	inconspicuous	hemispherical	convex	gentle	inconspicuous	tapering	-	simple and branched hairs or spines	O	O	5.75	2.16	12.2	18.58	2.81	3.15	17.52	14.89	3.28	1.15	9.41	13.8	1.08	0.61	7.32	5.71	fractured neck	fractured neck	-	Prosomatífera	Lagenochitinidae	Angochitininae	Ramochitina
S14-37-9162	4975 m	S14	181.55	57.88	123.67	0.31881	0.31881	79.27	2:1	44	-	2:1	2:1	-	1:1	ovoid elongated	inconspicuous	hemispherical				cylindrical	straight	simple and branched hairs or spines	O	O	1.03	0.63	2.46	2.1	0.81	2.37	19.6	13.87	1.38	0.98	10.97	10.87	0.77	0.82	7.5	9.09	fractured neck	fractured neck	-	Prosomatífera	Lagenochitinidae	Angochitininae	Ramochitina
S14-41-9162	4975 m	S14	168.66	45.12	123.54	0.26752	0.26752	78.28	2:1	37.88	-	3:1	2:1	-	1:1	ovoid	inconspicuous	hemispherical	convex	inconspicuous	absent	tapering	straight	simple and branched hairs or spines	O	O	2.92	2.72	2.46	3.53	2.5	2.85	8.24	8.34	5.16	3.61	5.4	10.51	0.97	2.07	5	14.57	fractured spines	fractured spines	-	Prosomatífera	Lagenochitinidae	Angochitininae	Ramochitina
S14-66-9162	4975 m	S14	204.58	66.77	137.81	0.326376	0.326376	79.85	3:1	48.75	50.08	2:1	2:1	2:1	1:1	ovoid elongated	inconspicuous	hemispherical				cylindrical	straight	smooth/simple spines	O	O	-	-	-	-	-	-	-	-	-	-	-	-	-	-	-	-	fractured spines/vesicle wall eroded?	fractured spines/vesicle wall eroded?	-	Prosomatífera	Lagenochitinidae	Angochitininae	Ramochitina
S14-68-9162	4975 m	S14	204.43	63.08	141.35	0.308565	0.308565	66.07	3:1	42.27	47.1	2:1	2:1	1:1	1:1	ovoid	inconspicuous	hemispherical	convex	inconspicuous	absent	cylindrical	spinate	simple hairs or spines	O	O	3.77	-	3	-	5.47	4.51	3.23	14.31	3.15	1.89	4.82	6.68	4.14	2.13	9.43	10.93	fractured spines	fractured spines	-	Prosomatífera	Lagenochitinidae	Angochitininae	Ramochitina
S14-92-9162	4975 m	S14	170.19	31.32	138.87	0.18403	0.18403	74.16	2:1	39.04	45.68	4:1	2:1	2:1	1:1	ovoid elongated	inconspicuous	hemispherical	convex	gentle	absent	flared	-	simple and branched hairs or spines	O	O	4.23	3.34	9.47	23.85	2.5	1.45	21.66	23.91	2.81	3.44	24.87	12.18	1.59	1.09	14.45	3.04	fractured spines	fractured spines	-	Prosomatífera	Lagenochitinidae	Angochitininae	Ramochitina
S15-12-9162	4975 m	S15	209.22	59.33	149.89	0.283577	0.215037	96.53	2:1	48.53	51.13	3:1	2:1	2:1	1:1	ovoid elongated	inconspicuous	hemispherical				cylindrical	straight	simple and multirooted hairs or spines	O	O	1.02	1.09	8.54	6.95	1.27	1.34	18.97	6.83	1.15	2.01	2.8	3.91	1.02	1.61	7.47	7.07	fractured specimen	fractured specimen	-	Prosomatífera	Lagenochitinidae	Angochitininae	Ramochitina
S15-29-9162	4975 m	S15	166.21	39.49	126.72	0.237591	0.237591	72.07	2:1	35.06	35.72	3:1	2:1	2:1	1:1	ovoid elongated	inconspicuous	hemispherical	convex	weak	inconspicuous	cylindrical	spinate	simple hairs or spines	O	O	0.85	0.77	2.78	3.05	1.9	2.14	12.86	20.15	2.21	1.89	8.91	11.9	-	-	-	-	fractured base and spines	fractured base and spines	-	Prosomatífera	Lagenochitinidae	Angochitininae	Ramochitina
S15-41-9162	4975 m	S15	162.45	48.45	114	0.298246	0.298246	71.85	2:1	38.77	39.41	2:1	2:1	2:1	1:1	ovoid elongated	inconspicuous	hemispherical	convex	gentle	absent	cylindrical	-	simple and branched hairs or spines	O	O	1.18	1.14	5.49	6.42	1.37	1.73	9.46	8.93	0.98	1.45	6.18	7.88	-	-	-	-	fractured specimen	fractured specimen	-	Prosomatífera	Lagenochitinidae	Angochitininae	Ramochitina
S16-92-9162	4975 m	S16	183.45	71.25	112.2	0.388389	0.388389	80.45	2:1	42.55	46	2:1	2:1	2:1	2:1	ovoid elongated	inconspicuous	hemispherical	convex	weak	inconspicuous	cylindrical	spinate	simple hairs or spines	O	O	2.27	3.34	3.39	11.7	3.95	2.78	2.88	4.7	1.2	1.14	3.38	8.3	-	-	-	-	fractured spines	fractured spines	-	Prosomatífera	Lagenochitinidae	Angochitininae	Ramochitina
S17-01-9162	4975 m	S17	169.85	46.82	123.03	0.275655	0.275655	60.17	3:1	29.99	30.97	3:1	2:1	2:1	1:1	ovoid	inconspicuous	hemispherical	convex	inconspicuous	absent	cylindrical	straight	simple hairs or spines	O	O	5.71	-	6.75	-	5	-	15.19	-	2.8	2.77	11.71	18.31	-	-	-	-	fractured specimen	fractured specimen	-	Prosomatífera	Lagenochitinidae	Angochitininae	Ramochitina
S5-15-9162	4975 m	S5	227.84	85.96	141.88	0.377282	0.377282	91.14	2:1	48.16	46.21	2:1	2:1	2:1	2:1	ovoid	inconspicuous	hemispherical	convex	inconspicuous	absent	cylindrical	spinate	simple and branched hairs or spines	O	O	5.4	-	16.93	-	2.8	2.25	7.64	12.4	3.22	2.33	15.14	22.79	2.17	1.63	12.01	11.22	fractured specimen and spines	fractured specimen and spines	-	Prosomatífera	Lagenochitinidae	Angochitininae	Ramochitina
S7-01-9162	4975 m	S7	186.16	44.62	141.54	0.239686	0.239686	83.95	2:1	40.65	-	3:1	2:1	-	1:1	ovoid	inconspicuous	hemisferical	convex	inconspicuous	absent	tapering	-	simple hairs or spines	O	O	3.08	4.09	4.75	5.28	4.69	4.18	6.07	4.57	2.79	4.05	3.62	3.46	-	-	-	-	fractured spines	fractured spines	-	Prosomatífera	Lagenochitinidae	Angochitininae	Ramochitina
S7-07-9162	4975 m	S7	207.83	60.66	147.17	0.291873	0.291873	92.91	2:1	41.57	47.56	2:1	2:1	2:1	1:1	ovoid elongated	inconspicuous	hemisferical	convex	gentle	absent	flared	straight	simple and branched hairs or spines	O	O	1.87	4.71	8.31	26.94	2.82	2.65	25.28	20.17	1.89	1.17	8.03	8.79	1.33	1.47	4.78	8.47	fractured base	fractured base	-	Prosomatífera	Lagenochitinidae	Angochitininae	Ramochitina
S7-23-9162	4975 m	S7	178.42	42.99	135.43	0.240948	0.240948	74.84	2:1	36.45	40.01	3:1	2:1	2:1	1:1	ovoid elongated	blunt	convex	straight/weakly convex	inconspicuous	absent	flared	spinate	simple and branched hairs or spines	O	O	1.1	2.29	8.99	8.81	2.38	1.74	13.56	18.58	1.79	1.5	6.99	14.59	1.16	1.09	6.37	5.34	complete specimen	complete specimen	-	Prosomatífera	Lagenochitinidae	Angochitininae	Ramochitina
S6-09-9162	4975 m	S6	225.25	36.47	188.78	0.161909	0.161909	72.92	3:1	37.7	45.48	5:1	2:1	2:1	1:1	subcylindrical/ovoid	inconspicuous	flat/convex	straight	inconspicuous	absent	flared	straight	simple and branched hairs or spines	O	O	2.15	2.12	13.83	10.37	1.64	1.17	15.42	13.2	2.33	1.83	14.15	11.85	1.59	1.4	5.99	10.9	fractured base	fractured base	-	Prosomatífera	Lagenochitinidae	Angochitininae	Ramochitina
S14-20-9162	4975 m	S14	149.6	52.79	96.81	0.352874	0.352874	65.48	2:1	32.74	35.76	2:1	2:1	2:1	2:1	subcylindrical/ovoid	blunt	concave	straight/slightly convex	weak	absent	cylindrical	straight	simple and branched hairs or spines	O	O	1.35	1.13	15.99	13.01	1.35	1.06	11.77	13.96	0.83	1.31	2.87	7.91	0.93	0.67	6.1	6.6	fractured chamber and neck	fractured chamber and neck	-	Prosomatífera	Lagenochitinidae	Angochitininae	Ramochitina
S10-15-9162	4975 m	S10	165.05	40.94	124.11	0.248046	0.248046	73.85	2:1	34.94	-	3:1	2:1	-	1:1	ovoid	blunt/sharp	flat/concave	convex	gentle	inconspicuous	flared	spinate	simple and branched hairs or spines	O	O	4.33	3.45	7.36	14.9	2.94	1.19	9.48	7.91	2.74	1.58	6.57	14.55	1.83	1.62	3.87	4.2	fractured neck/spines fractured	fractured neck/spines fractured	-	Prosomatífera	Lagenochitinidae	Angochitininae	Ramochitina
S10-31-9162	4975 m	S10	277.1	130.97	146.13	0.472645	0.472645	110.85	2:1	51.4	51.23	1:1	2:1	2:1	2:1	subconical	sharp/blunt	flat	straight/slightly convex	gentle	weakly developed	cylindrical	spinate	smooth	O	O	-	-	-	-	-	-	-	-	-	-	-	-	-	-	-	-	complete specimen	complete specimen	S10 31 1962 20x op	Prosomatífera	Lagenochitinidae	Lagenochitininae	Sphaerochitina
S14-99-9162	4975 m	S14	279.57	135.42	144.15	0.484387	0.484387	85.09	3:1	36.87	43.28	1:1	2:1	2:1	2:1	cylindroconical	blunt	convex	straight/slightly convex	gentle	weakly developed	cylindrical	spinate	smooth	O	O	-	-	-	-	-	-	-	-	-	-	-	-	-	-	-	-	fractured base	fractured base	S17 48 9164 20x op	Prosomatífera	Lagenochitinidae	Lagenochitininae	Sphaerochitina
S12-64-9162	4975 m	S12	191.82	87.65	104.17	0.456939	0.456939	89.74	2:1	38.18	43.91	1:1	2:1	2:1	2:1	subconical	blunt	flat/convex	straight/slightly convex	gentle	weakly developed	slightly flared	straight	smooth/striae	O	O	-	-	-	-	-	-	-	-	-	-	-	-	-	-	-	-	complete specimen/striae	complete specimen/striae	-	Prosomatífera	Lagenochitinidae	Lagenochitininae	Sphaerochitina
S14-73-9162	4975 m	S14	190.69	92.31	98.38	0.484084	0.484084	84.97	2:1	35.53	41.35	1:1	2:1	2:1	2:1	subconical	blunt	flat	straight/slightly convex	gentle	weakly developed	slightly flared	spinate	smooth	O	O	-	-	-	-	-	-	-	-	-	-	-	-	-	-	-	-	pyrite crystals	pyrite crystals	-	Prosomatífera	Lagenochitinidae	Lagenochitininae	Sphaerochitina
S22-48-9163	5035 m	S22	195.65	60.54	135.11	0.30943	0.30943	99.77	2:1	47.18	52.64	2:1	2:1	2:1	1:1	conical	blunt	convex	straight/slightly convex	gentle	inconspicuous	flared	spinate	simple hairs or spines	O	O	6.25	1.68	6.28	23.99	0.77	2.28	5.61	3.06	0.86	0.96	2.9	3.1	1.41	0.66	3.85	2.87	complete specimen	complete specimen	-	Prosomatífera	Lagenochitinidae	Ancyrochitininae	Ancyrochitina
S22-52-9163	5035 m	S22	251.56	86.58	164.98	0.344172	0.344172	80.66	3:1	36.77	45.15	2:1	2:1	2:1	2:1	cylindrical/conical	blunt	convex	slightly concave	indistinct	absent	cylindrical	straight	smooth	O	O	7.39	9.19	21.53	28.55	-	-	-	-	-	-	-	-	-	-	-	-	complete specimen/fractured processes	complete specimen/fractured processes	-	Prosomatífera	Lagenochitinidae	Ancyrochitininae	Ancyrochitina
S22-82-9163	5035 m	S22	221.01	79.1	141.91	0.357902	0.357902	65.44	3:1	30.17	-	2:1	2:1	-	2:1	cylindrical	blunt	convex/flat	slightly convex	indistinct	absent	cylindrical	-	smooth	O	O	5.16	7.75	3.65	30.83	-	-	-	-	-	-	-	-	-	-	-	-	fractured neck	fractured neck	-	Prosomatífera	Lagenochitinidae	Ancyrochitininae	Ancyrochitina
S22-94-9163	5035 m	S22	202.09	76.25	125.84	0.377307	0.377307	60.93	3:1	29.02	22.71	2:1	2:1	3:1	2:1	cylindrical/conical	blunt	flat	slightly convex	indistinct	absent	cylindrical	straight	smooth	O	O	7.45	8.37	8.13	23.87	-	-	-	-	-	-	-	-	-	-	-	-	complete specimen/fractured processes	complete specimen/fractured processes	-	Prosomatífera	Lagenochitinidae	Ancyrochitininae	Ancyrochitina
S23-03-9163	5035 m	S23	220.89	64.44	156.45	0.291729	0.291729	72.33	3:1	28.01	-	2:1	3:1	-	1:1	cylindrical/conical	blunt	-	straight	indistinct	absent	slightly flared	-	smooth	O	O	2.03	4.37	21.33	42.96	-	-	-	-	-	-	-	-	-	-	-	-	fractured base an processes	fractured base an processes	-	Prosomatífera	Lagenochitinidae	Ancyrochitininae	Ancyrochitina
S23-14-9163	5035 m	S23	224.72	83.9	140.82	0.373354	0.373354	75.96	3:1	30.08	33.6	2:1	3:1	2:1	2:1	conical/cylindrical	blunt	flat	slightly concave	indistinct	absent	cylindrical	straight	smooth	O	O	8.17	6.93	11.29	32.77	-	-	-	-	-	-	-	-	-	-	-	-	complete specimen/fractured processes	complete specimen/fractured processes	-	Prosomatífera	Lagenochitinidae	Ancyrochitininae	Ancyrochitina
S22-46-9163	5035 m	S22	192.56	77.11	115.45	0.400447	0.400447	88.51	2:1	41.71	39.78	1:1	2:1	2:1	2:1	conical	blunt	convex/flat	slightly convex	gentle	absent	cylindrical	straifht	smooth	O	O	10.66	8.38	9.68	16.27	3.13	-	1.61	-	-	-	-	-	-	-	-	-	fractured processes	fractured processes	-	Prosomatífera	Lagenochitinidae	Ancyrochitininae	Ancyrochitina
S22-62-9163	5035 m	S22	150.01	55.61	94.4	0.370709	0.370709	82.01	2:1	33.96	-	2:1	2:1	-	2:1	conical	blunt	flat	slightly concave	gentle	absent	tapering	-	smooth	O	O	6.49	4.2	7.07	28.24	-	-	-	-	-	-	-	-	-	-	-	-	fractured neck	fractured neck	-	Prosomatífera	Lagenochitinidae	Ancyrochitininae	Ancyrochitina
S22-63-9163	5035 m	S22	222.58	99.76	122.82	0.448198	0.448198	91.49	2:1	41.53	51.25	1:1	2:1	2:1	2:1	conical/ovoid	blunt	convex	slightly convex	gentle	absent	flared	straight	smooth	O	O	5.76	5.88	20.86	34.84	-	-	-	-	-	-	-	-	-	-	-	-	complete specimen/fractured processes	complete specimen/fractured processes	-	Prosomatífera	Lagenochitinidae	Ancyrochitininae	Ancyrochitina
S22-79-9163	5035 m	S22	179.64	76.55	103.09	0.42613	0.42613	83.69	2:1	33.26	48.81	1:1	3:1	2:1	2:1	conical	blunt	convex	straight	gentle	absent	flared	spinate	smooth	O	O	3.94	4.63	13.42	26.72	-	-	-	-	1.64	1.9	4.27	5.71	-	-	-	-	complete specimen/fractured processes	complete specimen/fractured processes	-	Prosomatífera	Lagenochitinidae	Ancyrochitininae	Ancyrochitina
S22-80-9163	5035 m	S22	187.88	85.15	102.73	0.453215	0.453215	91.9	2:1	37.55	49.4	1:1	2:1	2:1	2:1	conical	blunt	flat/convex	slightly convex	gentle	absent	cylindrical	straight	smooth	O	O	4.79	4.53	61.21	37.28	-	-	-	-	-	-	-	-	1.14	1.72	4.04	4.83	complete specimen/fractured processes	complete specimen/fractured processes	-	Prosomatífera	Lagenochitinidae	Ancyrochitininae	Ancyrochitina
S22-59-9163	5035 m	S22	148.11	54.51	93.6	0.368037	0.368037	70.59	2:1	42.88	40.99	2:1	2:1	2:1	2:1	ovoid	inconspicuous	hemispherical	convex	marked	weak	cylindrical	straight	verrucate/simple hairs or spines	O	O	-	-	-	-	0.77	0.57	1.64	1.48	0.62	0.64	1.82	1.15	-	-	-	-	complete specimen	complete specimen	-	Prosomatífera	Lagenochitinidae	Angochitininae	Angochitina
S22-83-9163	5035 m	S22	165.76	66.82	98.94	0.403113	0.403113	89.61	2:1	41.41	36.1	1:1	2:1	2:1	2:1	ovoid	inconspicuous	hemispherical	convex	marked	weak	cylindrical	straight	verrucate/simple hairs or spines	O	O	0.7	1.06	0.72	1.82	0.46	0.92	1.04	1.43	0.36	0.49	1.75	2.02	-	-	-	-	complete specimen/fractured spines	complete specimen/fractured spines	-	Prosomatífera	Lagenochitinidae	Angochitininae	Angochitina
S22-04-9163	5035 m	S22	170.53	57.48	113.05	0.337067	0.337067	90.21	2:1	38.13	42.7	2:1	2:1	2:1	2:1	cylindro-conical	blunt	convex	straight	gentle	week/absent	flared	straight	smooth/verrucate	O	O	0.45	-	0.98	-	0.38	-	1.62	-	0.33	-	1.7	-	-	-	-	-	simple small spines	simple small spines	-	Prosomatífera	Conochitinidae	Belonechitininae	Belonechitina
S22-66-9163	5035 m	S22	163.21	-	-	-	-	95.64	2:1	49.11	-	-	2:1	-	-	conical/cylindrical	blunt	concave	straight	absent	absent	-	-	smooth	O	O	1.21	1.89	17.32	14.25	-	2	-	7.86	-	-	-	-	-	-	-	-	anastomosed processes?	anastomosed processes?	-	Prosomatífera	Lagenochitinidae	Ancyrochitininae	Clathrochitina
S22-98-9163	5035 m	S22	170.5	81.05	89.45	0.475367	0.475367	86.14	2:1	34.12	39.75	1:1	3:1	2:1	2:1	conical	blunt	flat	straight/concave	gentle	absent	cylindrical	straight	smooth	12.42	O	-	-	-	-	-	-	-	-	-	-	-	-	-	-	-	-	fractured carina	fractured carina	-	Prosomatífera	Lagenochitinidae	Cyathochitininae	Cyathochitina
S22-38-9163	5035 m	S22	134.58	58.61	75.97	0.435503	0.435503	84.23	2:1	38.61	44.49	1:1	2:1	2:1	2:1	conical/ovoid	blunt	flat	convex	gentle	weak	cylindrical	spinate	simple and branched spines	O	O	0.55	0.58	4.87	5.17	0.69	0.59	8.9	5.3	1.01	0.09	4.34	3.99	0.81	0.55	5.44	4.23	complete specimen	complete specimen	-	Prosomatífera	Lagenochitinidae	Angochitininae	Fungochitina
S22-25-9163	5035 m	S22	157.47	33.2	124.27	0.210834	0.210834	71.34	2:1	40.33	42.78	4:1	2:1	2:1	1:1	cylindrical/conical	blunt	convex	straight/concave	gentle	absent	slightly flared	straight	smooth	O	P	-	-	-	-	-	-	-	-	-	-	-	-	-	-	-	-	complete specimen/with mucron	complete specimen/with mucron	-	Prosomatífera	Lagenochitinidae	Lagenochitininae	Lagenochitina
S22-50-9163	5035 m	S22	163.66	73.41	90.25	0.448552	0.448552	69.74	2:1	40.56	43.37	1:1	2:1	2:1	2:1	cylindrical/conical	blunt	convex/flat	straight/concave	gentle	absent	cylindrical	denticulated	smooth	O	O	-	-	-	-	-	-	-	-	-	-	-	-	-	-	-	-	fractured specimen	fractured specimen	-	Prosomatífera	Lagenochitinidae	Lagenochitininae	Lagenochitina
S22-77-9163	5035 m	S22	124.05	26.12	97.93	0.21056	0.21056	82.76	1:1	40.02	40.69	4:1	2:1	2:1	1:1	cylindrical/conical	blunt	convex/flat	straight/concave	gentle	absent	cylindrical	straight	smooth - verrucate	O	O	-	-	-	-	-	-	-	-	-	-	-	-	-	-	-	-	complete specimen	complete specimen	-	Prosomatífera	Lagenochitinidae	Lagenochitininae	Lagenochitina
S22-96-9163	5035 m	S22	164.33	51.81	112.52	0.31528	0.31528	86.67	2:1	42.86	46.31	2:1	2:1	2:1	1:1	cylindrical/conical	blunt	convex	straight/concave	gentle	absent	slightly flared	spinate	smooth	O	P	-	-	-	-	-	-	-	-	-	-	-	-	-	-	-	-	complete specimen	complete specimen	-	Prosomatífera	Lagenochitinidae	Lagenochitininae	Lagenochitina
S23-12-9163	5035 m	S23	163.43	50.77	112.66	0.310653	0.310653	95.06	2:1	74.31	45.27	2:1	1:1	2:1	1:1	cylindrical/conical	blunt	convex	straight/concave	gentle	absent	cylindrical	straight	smooth - verrucate	O	O	-	-	-	-	-	-	-	-	-	-	-	-	-	-	-	-	vesicle wall degradated?	vesicle wall degradated?	-	Prosomatífera	Lagenochitinidae	Lagenochitininae	Lagenochitina
S22-09-9163	5035 m	S22	185.66	53.93	131.73	0.290477	0.290477	71.39	3:1	40.99	46.3	2:1	2:1	2:1	1:1	ovoid/conical	blunt	concave	slightly convex	gentle	inconspicuous	cylindrical	flared	simple hairs or spines meshlike	O	O	-	-	-	-	-	-	-	-	-	-	-	-	-	-	-	-	complete specimen	complete specimen	-	Prosomatífera	Lagenochitinidae	Angochitininae	Muscochitina ?
S22-34-9163	5035 m	S22	175.47	51.67	123.8	0.294466	0.294466	86.55	2:1	38.76	41.08	2:1	2:1	2:1	1:1	conical	sharp	concave/flat	slightly convex	gentle	inconspicuous	cylindrical	straight	simple hairs or spines meshlike	O	O	2.12	0.52	1.15	0.49	0.79	0.71	0.73	1.33	-	-	-	-	-	-	-	-	fractured base	fractured base	-	Prosomatífera	Lagenochitinidae	Angochitininae	Muscochitina ?
S22-30-9163	5035 m	S22	145.49	43.92	101.57	0.301876	0.301876	90.47	2:1	47.69	-	2:1	2:1	-	1:1	ovoid	blunt	concave	convex	gentle	slight	cylindrical	-	meshlike	O	O	8.18	-	12.3	-	-	-	-	-	-	-	-	-	-	-	-	-	fractured collarette - basal triangular/conical fractured? Processes	fractured collarette - basal triangular/conical fractured? Processes	-	Prosomatífera	Lagenochitinidae	Angochitininae	Muscochitina ?
S22-01-9163	5035 m	S22	170.49	46.65	123.84	0.273623	0.273623	69.95	2:1	35.9	38.67	3:1	2:1	2:1	1:1	subcylindrical?	blunt	flat	weakly convex	inconspicuous	inconspicuous	cylindrical	cylindrical	simple, multirooted and branched hairs or spines	O	O	4.55	2.94	15	17.54	2.58	2.96	30.61	22.22	1.92	3.75	18.96	21.72	2.15	2.55	13.59	16.42	complete specimen	complete specimen	-	Prosomatífera	Lagenochitinidae	Angochitininae	Ramochitina
S22-37-9163	5035 m	S22	220.93	78.58	142.35	0.355678	0.355678	71.77	3:1	38.93	39.06	-	2:1	2:1	-	ovoid/cylindrical	blunt	-	straight	inconspicuous	absent	cylindrical	spinate	simple and branched hairs or spines	O	O	1.62	1.73	9.14	11.34	1.54	2.87	19.85	14.28	0.9	1.1	11.05	21.43	1.22	1.29	7.95	12.63	fractured base and spines	fractured base and spines	-	Prosomatífera	Lagenochitinidae	Angochitininae	Ramochitina
S22-56-9163	5035 m	S22	153.58	24.11	129.47	0.156987	0.156987	83.5	2:1	38.92	28.81	5:1	2:1	3:1	1:1	ovoid elongated	inconspicuous	hemispherical	weakly convex	weak	absent	cylindrical	spinate	simple and branched hairs or spines	O	O	2.12	-	12.99	-	2.35	1.2	12.24	12.99	1.28	1.21	8.55	8.83	0.63	0.64	3.05	4.74	complete specimen	complete specimen	-	Prosomatífera	Lagenochitinidae	Angochitininae	Ramochitina
S22-60-9163	5035 m	S22	193	83.58	109.42	0.433057	0.433057	76.24	3:1	37.03	37.33	1:1	2:1	2:1	2:1	ovoid elongated	inconspicuous	hemispherical	convex	gentle	absent	cylindrical	straight	simple and branched hairs or spines	O	O	1.22	4.24	16.05	19.11	1.26	2.56	5.41	22.92	1.98	2.19	5.52	10.56	2.52	1.17	13.23	8.9	fractured spines/specimen	fractured spines/specimen	-	Prosomatífera	Lagenochitinidae	Angochitininae	Ramochitina
S22-76-9163	5035 m	S22	188.57	71.97	116.6	0.381662	0.381662	74.5	3:1	43.5	45.93	2:1	2:1	2:1	2:1	ovoid elongated	inconspicuous	hemispherical	convex	gentle	inconspicuous	cylindrical	spinate	simple and branched hairs or spines	O	O	6.12	4.8	3.58	6.7	5.15	6.21	6.32	11.02	1.24	5.82	10.94	6.91	1.97	1.2	4.8	5.31	fractured spines	fractured spines	-	Prosomatífera	Lagenochitinidae	Angochitininae	Ramochitina
S22-88-9163	5035 m	S22	213.59	90.95	122.64	0.425816	0.425816	64.34	3:1	41.92	29.32	1:1	2:1	2:1	2:1	subcylindrical?	blunt	convex	straight	absent	absent	cylindrical	straight	simple and branched hairs	O	O	-	-	-	-	1.44	1.28	15.28	26.08	1.25	1.56	13.13	27.35	0.97	0.86	17.9	19.87	fractured spines and specimen	fractured spines and specimen	-	Prosomatífera	Lagenochitinidae	Angochitininae	Ramochitina
S22-90-9163	5035 m	S22	188.42	61.33	127.09	0.325496	0.325496	75.72	2:1	32.44	31.63	2:1	2:1	2:1	1:1	ovoid elongated	inconspicuous	hemispherical	convex	gentle	inconspicuous	tapering	straight	simple and branched hairs or spines	O	O	4.88	3.1	31.49	27.23	3.91	3.43	19.51	17.66	3.53	3.49	25.68	27.49	0.79	2.46	8.15	14.4	complete specimen	complete specimen	-	Prosomatífera	Lagenochitinidae	Angochitininae	Ramochitina
S22-93-9163	5035 m	S22	186.2	61.99	124.21	0.332922	0.332922	72.41	3:1	37.53	41.47	2:1	2:1	2:1	1:1	ovoid elongated	inconspicuous	hemispherical	convex	gentle	inconspicuous	tapering	straight	simple and branched hairs or spines	O	O	2.34	4.13	5.88	4.06	1.83	3.43	14.31	23.91	1.82	2.1	28.61	28.68	0.86	1.61	11.85	20.19	fractured base and spines	fractured base and spines	-	Prosomatífera	Lagenochitinidae	Angochitininae	Ramochitina
S22-97-9163	5035 m	S22	154.32	29.16	125.16	0.188958	0.188958	66.35	2:1	33.81	-	4:1	2:1	-	1:1	conical/cylindrical	blunt/sharp	concave/flat	straight	inconspicuous	absent	cylindrical	-	simple and branched hairs or spines	O	O	3.21	2.02	9.72	9.34	1.75	2.35	12.84	18.96	1.9	1.76	13.41	15.94	1.14	0.69	8.32	9.69	fractured collarette	fractured collarette	-	Prosomatífera	Lagenochitinidae	Angochitininae	Ramochitina
S23-04-9163	5035 m	S23	172.85	44.19	128.66	0.255655	0.255655	86.35	2:1	45.05	-	3:1	2:1	-	1:1	ovoid elongated	blunt	convex	convex	weak	inconspicuous	tapering	-	simple and branched hairs with crests	O	O	3.35	5.43	27.58	4.72	2.09	3.16	24.38	35.38	1.28	2.2	31.11	16.08	1.54	1.43	13.2	10.33	fractured neck	fractured neck	-	Prosomatífera	Lagenochitinidae	Angochitininae	Ramochitina
S22-67-9163	5035 m	S22	196.79	70.6	126.19	0.358758	0.358758	78.43	3:1	40.95	43.7	2:1	2:1	2:1	2:1	subcylindrical/ovoid	blunt	-	straight	gentle	inconspicuous	cylindrical	straight	simple and branched hairs or spines	O	O	3.48	2.97	4.38	9.5	2.41	2.51	17.27	12.9	-	-	-	-	1.83	1.28	10.44	12.68	fractured base	fractured base	-	Prosomatífera	Lagenochitinidae	Angochitininae	Ramochitina
S22-86-9163	5035 m	S22	186.37	55.49	130.88	0.297741	0.297741	77.51	2:1	42.38	-	2:1	2:1	-	1:1	subcylindrical/ovoid	inconspicuous	convex	slightly convex	gentle	weak/inconspicuous	cylindrical	-	simple hairs or spines	O	O	1.23	2.94	4.71	10.12	1.75	1.34	12	18.54	1.6	1.85	13.46	12.63	-	-	-	-	complete specimen	complete specimen	-	Prosomatífera	Lagenochitinidae	Angochitininae	Ramochitina
S22-03-9163	5035 m	S22	157.17	49.47	107.7	0.314755	0.314755	77.64	2:1	41.33	45.67	2:1	2:1	2:1	1:1	conical	blunt	flat	straight	gentle	inconspicuous	flared	flared	simple and branched hairs or spines	O	O	4.28	2.79	18.56	22.1	2.07	2.08	12.81	12.49	-	-	-	-	1.34	11.71	7.08	8.08	complete specimen	complete specimen	-	Prosomatífera	Lagenochitinidae	Angochitininae	Ramochitina
S22-92-9163	5035 m	S22	164.36	43.79	120.57	0.266427	0.266427	91.34	2:1	46.78	45.24	3:1	2:1	2:1	1:1	conical	blunt	concave	straight	gentle	inconspicuous	cylindrical	straight	simple and branched hairs or spines	O	O	5.92	3.89	9.33	18.51	3.71	3.13	18.28	20.29	3.31	1.02	6.05	14.1	4.29	2	7.39	6.54	complete specimen	complete specimen	-	Prosomatífera	Lagenochitinidae	Angochitininae	Ramochitina
S22-19-9163	5035 m	S22	153.47	51.9	101.57	0.338177	0.338177	82.11	2:1	47.64	47.68	2:1	2:1	2:1	2:1	ovoid	blunt	convex	straight/slightly convex	inconspicuous	absent	cylindrical	straight	simple and branched hairs or spines	O	O	1.12	2.73	10.66	17	1.02	1.48	12.66	24.16	1.58	1.47	14.13	9.92	1.26	1.42	12.64	12.27	complete specimen	complete specimen	-	Prosomatífera	Lagenochitinidae	Angochitininae	Ramochitina
S22-05-9163	5035 m	S22	173.74	86.01	87.73	0.49505	0.49505	92.27	2:1	33.88	48.3	1:1	3:1	2:1	2:1	sphero-conical	blunt	convex	slightly concave	marked	absent	cylindrical	flared	smooth	O	O	-	-	-	-	-	-	-	-	-	-	-	-	-	-	-	-	complete specimen	complete specimen	-	Prosomatífera	Lagenochitinidae	Lagenochitininae	Sphaerochitina
S3-02-9164	5065 m	S3	210.43	95.64	114.79	0.454498	0.454498	94.76	2:1	48.16	50.19	1:1	2:1	2:1	2:1	conical	blunt	convex/flat	straight/slightly convex	gentle	inconspicuous	cylindrical	straight	verrucate/simple and multirooted hairs or spines	O	O	6.62	7.35	29.14	24.62	3.66	1.89	7.88	16	1.81	2.17	9.48	7.58	-	-	-	-	complete specimen	complete specimen	-	Prosomatífera	Lagenochitinidae	Ancyrochitininae	Ancyrochitina
S17-33-9164	5065 m	S17	146.3	50.48	95.82	0.345044	0.345044	96.6	2:1	38.39	47.32	2:1	3:1	2:1	2:1	conical	blunt	sharp	straight	gentle	absent	flared	flared	verrucate/simple hairs or spines	O	O	10.12	9.68	22.77	47.74	2	1.75	5.56	2.96	1.07	2.09	1.34	2.45	-	-	-	-	complete specimen	complete specimen	-	Prosomatífera	Lagenochitinidae	Ancyrochitininae	Ancyrochitina
S17-27-9164	5065 m	S17	235.33	81.15	154.18	0.344835	0.344835	77.55	3:1	35.04	39.29	2:1	2:1	2:1	2:1	conical/cylindrical	blunt	flat	slightly concave	indistinct	absent	cylindrical	straight	smooth/verrucate	O	O	5.97	5.54	6.49	12.84	-	-	-	-	-	-	-	-	-	-	-	-	complete specimen/fractured processes	complete specimen/fractured processes	-	Prosomatífera	Lagenochitinidae	Ancyrochitininae	Ancyrochitina
S17-34-9164	5065 m	S17	224.43	66.51	157.92	0.296351	0.296351	56.21	4:1	28.85	29.29	2:1	2:1	2:1	1:1	cylindrical	blunt	hemispherical	straight	indistinct	absent	cylindrical	straight	smooth	O	O	-	-	-	-	-	-	-	-	-	-	-	-	-	-	-	-	very flattened specimen	very flattened specimen	-	Prosomatífera	Lagenochitinidae	Ancyrochitininae	Ancyrochitina
S17-56-9164	5065 m	S17	238.89	85.15	153.74	0.35644	0.35644	71.89	3:1	30.81	37.67	2:1	2:1	2:1	2:1	cylindrical/conical	blunt	flat	slightly convex	indistinct	absent	cylindrical	spinate	smooth	O	O	3.86	3.62	32.95	29.42	-	-	-	-	-	-	-	-	-	-	-	-	complete specimen	complete specimen	-	Prosomatífera	Lagenochitinidae	Ancyrochitininae	Ancyrochitina
S18-02-9164	5065 m	S18	224.4	73.54	150.86	0.327718	0.327718	74.42	3:1	31.67	31.21	2:1	2:1	2:1	1:1	cylindrical/conical	blunt	convex	slightly convex	indistinct	absent	cylindrical	straight	smooth/verrucate	O	O	-	-	-	-	-	-	-	-	-	-	-	-	-	-	-	-	complete specimen	complete specimen	-	Prosomatífera	Lagenochitinidae	Ancyrochitininae	Ancyrochitina
S17-43-9164	5065 m	S17	156.96	48.52	108.44	0.309123	0.309123	98.26	2:1	36.61	39.8	2:1	3:1	2:1	1:1	conical	sharp	flat/convex	concave	inconspicuous	absent	cylindrical	spinate	smooth	O	O	4.98	12.27	49.9	-	-	-	-	-	-	2.01	-	30.38	-	-	-	-	complete specimen	complete specimen	-	Prosomatífera	Lagenochitinidae	Ancyrochitininae	Ancyrochitina
S17-46-9164	5065 m	S17	166.58	68.21	98.37	0.409473	0.409473	103.89	2:1	48.45	45.42	1:1	2:1	2:1	2:1	conical	blunt/sharp	flat/convex	straight	gentle	absent	cylindrical	spinate	smooth	O	O	2.56	4.59	24.3	37.81	-	-	-	-	2.17	2.98	25.93	36.56	0.92	1.41	3.35	6.57	complete specimen	complete specimen	-	Prosomatífera	Lagenochitinidae	Ancyrochitininae	Ancyrochitina
S19-11-9164	5065 m	S19	-	38.51	-	-	-	91.51	1:1	-	39.47	1:1	-	2:1	2:1	conical	blunt	-	-	-	-	-	straight	smooth/verrucate	O	O	2.98	1.56	17.75	10.38	-	-	-	-	1.46	2.36	6.8	8.48	1.32	1.57	15.85	19.03	multibranched processes	multibranched processes	-	Prosomatífera	Lagenochitinidae	Ancyrochitininae	Ancyrochitina
S18-17-9164	5065 m	S18	171.29	64.12	107.17	0.374336	0.374336	68.54	2:1	32.31	37.35	2:1	2:1	2:1	2:1	conical	blunt	flat/convex	straight	gentle	absent	flared	spinate	smooth	O	O	4.91	10.37	17.6	43.19	4.99	-	6.66	-	3.3	3.28	6.43	17.17	-	-	-	-	fractured base and processes	fractured base and processes	-	Prosomatífera	Lagenochitinidae	Ancyrochitininae	Ancyrochitina
S19-08-9164	5065 m	S19	198.88	86.05	112.83	0.432673	0.432673	85.96	2:1	36.84	32.95	1:1	2:1	3:1	2:1	conical	inconspicuous	convex	straight	gentle	absent	cylindrical	straight	smooth	O	O	3.39	4.94	1.96	5.28	-	-	-	-	-	-	-	-	-	-	-	-	complete specimen/fractured processes	complete specimen/fractured processes	-	Prosomatífera	Lagenochitinidae	Ancyrochitininae	Ancyrochitina
S3-05-9164	5065 m	S3	187.37	91.09	96.28	0.48615	0.48615	80.19	2:1	36.48	51.92	1:1	2:1	2:1	2:1	ovoid	inconspicuous	concave	convex	marked	inconspicuous	flared	denticulate	verrucate/simple hairs or spines	O	O	-	-	-	-	-	-	-	-	-	-	-	-	-	-	-	-	fractured chamber	fractured chamber	-	Prosomatífera	Lagenochitinidae	Angochitininae	Angochitina
S18-09-9164	5065 m	S18	123.93	68.1	55.83	0.549504	0.549504	104.86	1:1	42.5	-	1:1	2:1	-	2:1	lenticular	blunt	weakly concave	weakly convex	marked	absent	cylindrical	-	simple hairs or spines/verrucate	O	O	1.4	1.28	1.93	4.36	0.67	0.56	2.55	3.03	1.16	1.46	2.39	3.39	-	-	-	-	fractured neck	fractured neck	-	Prosomatífera	Lagenochitinidae	Angochitininae	Fungochitina
S17-37-9164	5065 m	S17	164.59	64.8	99.79	0.393706	0.393706	96.65	2:1	43.5	44.81	2:1	2:1	2:1	2:1	conical	blunt	convex	straight	gentle	absent	cylindrical	spinate	simple spines	O	O	1.7	1.8	2.47	9.25	1.86	1.47	7.66	17.73	0.93	1.69	3.47	8.43	-	-	-	-	complete specimen	complete specimen	-	Prosomatífera	Lagenochitinidae	Angochitininae	Fungochitina
S17-40-9164	5065 m	S17	153.05	38.81	114.24	0.253577	0.253577	62.87	2:1	35.14	34.35	3:1	2:1	2:1	1:1	cylindrical	blunt	convex	straight/concave	gentle	absent	cylindrical	spinate	smooth	O	O	-	-	-	-	-	-	-	-	-	-	-	-	-	-	-	-	complete specimen	complete specimen	-	Prosomatífera	Lagenochitinidae	Lagenochitininae	Lagenochitina
S17-50-9164	5065 m	S17	178.07	73.33	104.74	0.411804	0.411804	75.61	2:1	33.36	42.39	1:1	2:1	2:1	2:1	cylindrical/conical	blunt	flat	straight/concave	gentle	absent	cylindrical	straight	smooth	O	O	-	-	-	-	-	-	-	-	-	-	-	-	-	-	-	-	complete specimen	complete specimen	-	Prosomatífera	Lagenochitinidae	Lagenochitininae	Lagenochitina
S18-22-9164	5065 m	S18	127.57	41.31	86.26	0.323822	0.323822	73.74	2:1	32.73	43.23	2:1	2:1	2:1	1:1	ovoid	inconspicuous	hemispherical	convex	gentle	weakly developed	cylindrical	spinate	smooth	O	O	-	-	-	-	-	-	-	-	-	-	-	-	-	-	-	-	complete specimen	complete specimen	-	Prosomatífera	Lagenochitinidae	Lagenochitininae	Lagenochitina
S2-08-9164	5065 m	S2	253.7	49.02	204.68	0.19322	0.19322	76.99	3:1	45.51	43.11	4:1	2:1	2:1	1:1	ovoid/cylindrical	inconspicuous	hemispherical	convex	gentle	inconspicuous	cylindrical	straight	smooth	O	O	-	-	-	-	-	-	-	-	-	-	-	-	-	-	-	-	complete specimen	complete specimen	-	Prosomatífera	Lagenochitinidae	Lagenochitininae	Lagenochitina
S17-74-9164	5065 m	S17	217.13	80.25	136.88	0.369594	0.369594	97.86	2:1	53.41	-	2:1	2:1	-	2:1	subconical	blunt	flat/concave	straight/slightly convex	weak	absent	cylindrical	straight	simple hairs or spines/verrucate	O	O	1.73	1.19	2.88	5.52	1.57	2.05	8.43	3.16	1.38	1.64	3.87	3.61	-	-	-	-	complete specimen/spines fractured	complete specimen/spines fractured	-	Prosomatífera	Lagenochitinidae	Angochitininae	Ramochitina
S2-11-9164	5065 m	S2	183.27	40.69	142.58	0.222022	0.222022	72.41	3:1	35.29	37.24	4:1	2:1	2:1	1:1	subcylindrical/ovoid	blunt	concave	straight/slightly convex	gentle	inconspicuous	flared	straight	simple and branched hairs or spines	O	O	0.88	0.66	9.09	17	1.95	1.89	20	19	1.67	1.68	4.95	12	1.49	1.77	7.93	20.01	complete specimen/spines fractured	complete specimen/spines fractured	-	Prosomatífera	Lagenochitinidae	Angochitininae	Ramochitina
S18-03-9164	5065 m	S18	183.46	48.59	134.87	0.264853	0.264853	77.02	2:1	42.54	36.53	3:1	2:1	2:1	1:1	subcylindrical/ovoid	blunt	flat	straight	absent	absent	cylindrical	spinate	simple hairs or spines	O	O	1.49	1.59	10.7	10.89	2.06	2.09	11.72	12.53	2.35	1.29	6.22	12.41	-	-	-	-	fractured chamber	fractured chamber	-	Prosomatífera	Lagenochitinidae	Angochitininae	Ramochitina
S18-42-9164	5065 m	S18	197.5	60.33	137.17	0.305468	0.305468	81.42	2:1	44.58	43.21	2:1	2:1	2:1	1:1	subcylindrical/ovoid	inconspicuous	convex	slightly convex	gentle	weak/inconspicuous	cylindrical	straight	simple hairs or spines	O	O	1.39	1.9	5.37	19.06	2.29	2.77	6.73	14.61	1.09	1.36	8.61	8.65	-	-	-	-	complete specimen/fractured spines	complete specimen/fractured spines	-	Prosomatífera	Lagenochitinidae	Angochitininae	Ramochitina
S17-54-9164	5065 m	S17	130.83	46.79	84.04	0.35764	0.35764	76.09	2:1	41.75	37.21	2:1	2:1	2:1	2:1	ovoid/conical	blunt/sharp	flat/convex	straight/slightly convex	inconspicuous	absent	cylindrical	-	simple and branched hairs or spines	O	O	2.79	2.89	13.06	25.41	1.5	0.93	13.47	16.35	0.9	1.15	11.79	16.2	1.15	0.88	5.06	9.75	fractured neck	fractured neck	-	Prosomatífera	Lagenochitinidae	Angochitininae	Ramochitina
S18-23-9164	5065 m	S18	152.71	40.22	112.49	0.263375	0.263375	74.49	2:1	36.81	34.46	3:1	2:1	2:1	1:1	ovoid/conical	inconspicuous	convex	straight/slightly convex	inconspicuous	absent	flared	spinate	simple and branched hairs or spines	O	O	0.75	2.22	13.53	11.94	1.13	1.5	17.19	26.54	1.28	2.26	16.11	8.96	1.23	2.09	13.98	21.28	fractured specimen	fractured specimen	-	Prosomatífera	Lagenochitinidae	Angochitininae	Ramochitina
S17-48-9164	5065 m	S17	228.05	105.84	122.21	0.464109	0.464109	92.78	2:1	49.07	60.72	1:1	2:1	2:1	2:1	cylindroconical	blunt	flat	straight/slightly convex	gentle	weakly developed	slightly flared	straight	smooth	O	O	-	-	-	-	-	-	-	-	-	-	-	-	-	-	-	-	complete specimen	complete specimen	S14 99 9162 20X op	Prosomatífera	Lagenochitinidae	Lagenochitininae	Sphaerochitina
S17-36-9164	5065 m	S17	205.08	100.33	104.75	0.489224	0.489224	99.53	2:1	37.55	42.57	1:1	3:1	2:1	2:1	subconical	blunt	flat/convex	straight/slightly convex	gentle	weakly developed	slightly flared	straight	smooth	O	O	-	-	-	-	-	-	-	-	-	-	-	-	-	-	-	-	pyrite crystals/fractured base	pyrite crystals/fractured base	-	Prosomatífera	Lagenochitinidae	Lagenochitininae	Sphaerochitina
S17-82-9164	5065 m	S17	180.89	84.48	96.41	0.467024	0.467024	94.75	2:1	37.27	-	1:1	3:1	-	2:1	subconical	sharp	convex	straight/slightly convex	gentle	weakly developed	cylindrical	-	smooth	O	O	-	-	-	-	-	-	-	-	-	-	-	-	-	-	-	-	fractured neck/pyrite crystals?	fractured neck/pyrite crystals?	-	Prosomatífera	Lagenochitinidae	Lagenochitininae	Sphaerochitina
S18-25-9164	5065 m	S18	132.92	67.54	65.38	0.508125	0.508125	78.19	2:1	28.9	30.19	1:1	3:1	3:1	2:1	subconical	sharp	flat/convex	straight/slightly convex	gentle	weakly developed	slightly flared	straight	smooth	O	O	-	-	-	-	-	-	-	-	-	-	-	-	-	-	-	-	pyrite crystals?	pyrite crystals?	-	Prosomatífera	Lagenochitinidae	Lagenochitininae	Sphaerochitina
S23-15-9166	5170 m	S23	145.15	65.97	79.18	0.454495	0.454495	93.53	2:1	36.37	-	1:1	3:1	-	2:1	conical	blunt/sharp	concave	straight/slightly convex	gentle	absent	cylindrical	-	smooth	O	O	3.09	4.03	10.48	17.96	-	-	-	-	-	-	-	-	-	-	-	-	fractured neck and processes	fractured neck and processes	-	Prosomatífera	Lagenochitinidae	Ancyrochitininae	Ancyrochitina
S23-17-9166	5170 m	S23	157.91	61.33	96.58	0.388386	0.388386	86.12	2:1	38.61	50.66	2:1	2:1	2:1	2:1	conical	blunt	flat/concave	concave	inconspicuous	absent	flared	flared	smooth/vemiculate	O	O	15.13	11.37	25.42	46.25	-	-	-	-	-	-	-	-	-	-	-	-	complete specimen	complete specimen	-	Prosomatífera	Lagenochitinidae	Ancyrochitininae	Ancyrochitina
S23-16-9166	5170 m	S23	184.26	35.84	148.42	0.194508	0.194508	86.75	2:1	44.75	-	4:1	2:1	-	1:1	conical	blunt	convex	straight/concave	gentle	absent	cylindrical	spinate	smooth	O	O	-	-	-	-	-	-	-	-	-	-	-	-	-	-	-	-	fractured neck	fractured neck	-	Prosomatífera	Lagenochitinidae	Lagenochitininae	Lagenochitina
S9-03-9116	5198-5200 m	S9	212.06	42.43	169.63	0.200085	0.200085	82.31	3:1	43.69	53.83	4:1	2:1	2:1	1:1	subcylindrical/ovoid	blunt	concave	straight/slightly convex	absent	absent	flared	straight	simple and branched hairs or spines	O	O	1.89	2.22	5.29	5.28	2.66	2.34	11.94	17.32	1.75	1.33	4.73	1.44	1.4	1.08	5.31	7.32	complete specimen	complete specimen	Stub9-9116-H20-2	Prosomatífera	Lagenochitinidae	Angochitininae	Ramochitina
S9-04-9116	5198-5200 m	S19	133.23	30.78	102.45	0.231029	0.231029	76.59	2:1	39.49	35.16	3:1	2:1	2:1	1:1	conical	blunt	convex	straight	absent	absent	cylindrical	spinate	simple and branched hairs or spines	O	O	0.72	0.85	6.7	5.38	0.65	0.65	6.16	10.33	1.59	0.55	4.35	8.51	0.45	0.5	3.13	2.79	fractured specimen	fractured specimen	Stub9-9116-H19-4	Prosomatífera	Lagenochitinidae	Angochitininae	Ramochitina
[truncated: 1 more columns]
